# Supplementary material for: Rhipicephalus sanguineus Complex in the Americas: Systematic, Genetic Diversity, and Geographic Insights
Source: Pathogens. 2021 Sep 1;10(9):1118. doi: 10.3390/pathogens10091118 (PMC8471700; doi:10.3390/pathogens10091118)
Supplement: Supplementary file 1 [file pathogens-10-01118-s001.zip]

Archive with 5 entries (4 files):
- supplementary/
- supplementary/Supplementary 1.0.xlsx
- supplementary/Supplementary 2.0.pdf
- supplementary/Supplementary 3.0.xlsx
- supplementary/Supplementary 4.0.tif
