# Supplementary material for: Rhipicephalus sanguineus Complex in the Americas: Systematic, Genetic Diversity, and Geographic Insights
Source: Pathogens. 2021 Sep 1;10(9):1118. doi: 10.3390/pathogens10091118 (PMC8471700; doi:10.3390/pathogens10091118)
Supplement: Supplementary file 1 [file pathogens-10-01118-s001.zip › supplementary/Supplementary 1.0.xlsx]

## Sheet: COORDENADAS-TROPICAL
LATITUDE	LONGITUDE	COUNTRY	LOCALITY	GBACCESSION	GENE	COMMENTS	MOLECULAR GROUP
-1.28639	36.8172	KEN	ND	KU664368	16S	Outgroup	R. camicasi
-1.28639	36.8172	KEN	ND	KU746973	16S	Outgroup	R. camicasi
9.16667	9.75	NGA	Plateau State	KC243851	16S	Outgroup	R. ghuilhoni
-20	143	AUS	Queensland	MW429381	16S		R. linnaei
-17.6856	177.407	FIJ	Viseisei, Viti Levu	MW429382	16S		R. linnaei
19.8931	102.138	LAO	Luang Prabang, Luang Prabang	MW429383	16S		R. linnaei
-34.5997	-58.3819	ARG	ND	EU918176	16S	Outgroup	R. microplus
31.7833	35.2167	ISR	ND	KF219731	16S	Outgroup	R. sanguineus s.l. Clade III
44.4	26.0833	ROU	ND	KY413790	16S	Outgroup	R. sanguineus s.l. Southeast Lineage
-16.6806	-49.2564	BRA	Goiania, Goias	EU346688	16S		R. sanguineus s.l. Tropical Lineage
-4.215	-69.9411	COL	Leticia, Amazonas	MF351600	16S		R. sanguineus s.l. Tropical Lineage
30.7161	-108.422	MEX	Janos, Janos	MK680295	16S		R. sanguineus s.l. Tropical Lineage
5.33056	-72.3906	COL	Yopal, Casanare	MF351586	16S		R. sanguineus s.l. Tropical Lineage
4.43778	-75.2006	COL	Ibagué, Tolima	MF351579	16S		R. sanguineus s.l. Tropical Lineage
7.09028	-70.7617	COL	Arauca, Arauca	MF351589	16S		R. sanguineus s.l. Tropical Lineage
3.92917	-75.0156	COL	Saldaña, Tolima	MF351582	16S		R. sanguineus s.l. Tropical Lineage
3.92917	-75.0156	COL	Saldaña, Tolima	MF351583	16S		R. sanguineus s.l. Tropical Lineage
-4.215	-69.9411	COL	Leticia, Amazonas	MF351599	16S		R. sanguineus s.l. Tropical Lineage
6.24475	-75.5748	COL	Medellín, Antioquia	MF351598	16S		R. sanguineus s.l. Tropical Lineage
5.46528	-74.6531	COL	Puerto Salgar, Cundinamarca	MF351596	16S		R. sanguineus s.l. Tropical Lineage
5.46528	-74.6531	COL	Puerto Salgar, Cundinamarca	MF351595	16S		R. sanguineus s.l. Tropical Lineage
5.45384	-74.6647	COL	Dorada, Caldas	MF351594	16S		R. sanguineus s.l. Tropical Lineage
5.45384	-74.6647	COL	Dorada, Caldas	MF351593	16S		R. sanguineus s.l. Tropical Lineage
3.44	-76.5197	COL	Cali, Valle del Cauca	MF351592	16S		R. sanguineus s.l. Tropical Lineage
3.44	-76.5197	COL	Cali, Valle del Cauca	MF351591	16S		R. sanguineus s.l. Tropical Lineage
7.09028	-70.7617	COL	Arauca, Arauca	MF351590	16S		R. sanguineus s.l. Tropical Lineage
5.33056	-72.3906	COL	Yopal, Casanare	MF351588	16S		R. sanguineus s.l. Tropical Lineage
5.33056	-72.3906	COL	Yopal, Casanare	MF351587	16S		R. sanguineus s.l. Tropical Lineage
4.43778	-75.2006	COL	Ibagué, Tolima	MF351581	16S		R. sanguineus s.l. Tropical Lineage
4.43778	-75.2006	COL	Ibagué, Tolima	MF351580	16S		R. sanguineus s.l. Tropical Lineage
4.43778	-75.2006	COL	Ibagué, Tolima	MF351578	16S		R. sanguineus s.l. Tropical Lineage
-15.3058	-45.6178	BRA	Chapada Gaúcha, Minas Gerais	MF351602	16S		R. sanguineus s.l. Tropical Lineage
5.33056	-72.3906	COL	Yopal, Casanare	MF351585	16S		R. sanguineus s.l. Tropical Lineage
-15.3058	-45.6178	BRA	Chapada Gaúcha, Minas Gerais	MF351603	16S		R. sanguineus s.l. Tropical Lineage
4.43778	-75.2006	COL	Ibagué, Tolima	MF351584	16S		R. sanguineus s.l. Tropical Lineage
8.81667	-75.7667	COL	Cerete, Cordoba	GU553076	16S		R. sanguineus s.l. Tropical Lineage
-23.5504	-46.6339	BRA	Chapada Gaúcha, Minas Gerais	MF351601	16S		R. sanguineus s.l. Tropical Lineage
-23.9	-61.85	ARG	Formosa, Formosa	KR909459	16S		R. sanguineus s.l. Tropical Lineage
-20.4686	-54.6222	BRA	Campo Grande, Mato Grosso do Sul	MG793429	16S		R. sanguineus s.l. Tropical Lineage
-20.4686	-54.6222	BRA	Campo Grande, Mato Grosso do Sul	MG793433	16S		R. sanguineus s.l. Tropical Lineage
-15.7939	-47.8828	BRA	Brasilia	KT382448	16S		R. sanguineus s.l. Tropical Lineage
-16.2569	-56.6228	BRA	Poconé, Mato Grosso	KR653222	16S		R. sanguineus s.l. Tropical Lineage
-20.4686	-54.6222	BRA	Campo Grande, Mato Grosso do Sul	MG793435	16S		R. sanguineus s.l. Tropical Lineage
32.6633	-115.468	MEX	Mexicali, Baja California	KT382472	16S		R. sanguineus s.l. Tropical Lineage
29.1025	-110.977	MEX	Hermosillo, Sonora	KT382471	16S		R. sanguineus s.l. Tropical Lineage
-16.2569	-56.6228	BRA	Poconé, Mato Grosso	KR653223	16S		R. sanguineus s.l. Tropical Lineage
29.91	-81.41	USA	St. Johns County, Florida	KT382476	16S		R. sanguineus s.l. Tropical Lineage
28.9269	-81.7214	USA	Florida, Central part	KT382466	16S		R. sanguineus s.l. Tropical Lineage
9.98333	-83.0333	CRI	Limón, Limón	KT382449	16S		R. sanguineus s.l. Tropical Lineage
-18.4836	-70.3067	CHL	Arica, Arica y Parinacota	KX632154	16S		R. sanguineus s.l. Tropical Lineage
-20.4686	-54.6222	BRA	Campo Grande, Mato Grosso do Sul	MG793434	16S		R. sanguineus s.l. Tropical Lineage
-20.4686	-54.6222	BRA	Campo Grande, Mato Grosso do Sul	MG793431	16S		R. sanguineus s.l. Tropical Lineage
-20.4686	-54.6222	BRA	Campo Grande, Mato Grosso do Sul	MG793427	16S		R. sanguineus s.l. Tropical Lineage
-20.4686	-54.6222	BRA	Campo Grande, Mato Grosso do Sul	MG793428	16S		R. sanguineus s.l. Tropical Lineage
-20.4686	-54.6222	BRA	Campo Grande, Mato Grosso do Sul	MG793430	16S		R. sanguineus s.l. Tropical Lineage
32.715	-117.162	USA	San Diego, California	MH018835	16S		R. sanguineus s.l. Tropical Lineage
3.82167	-76.5228	COL	Restrepo, Valle del Cauca	MF351574	16S		R. sanguineus s.l. Tropical Lineage
-23.4667	-62.8667	ARG	Salta, Salta	KR909458	16S		R. sanguineus s.l. Tropical Lineage
23.1367	-82.3589	CUB	La Habana	JX997389	16S		R. sanguineus s.l. Tropical Lineage
23.1367	-82.3589	CUB	La Habana	JX997388	16S		R. sanguineus s.l. Tropical Lineage
22.9328	-82.3869	CUB	San Felipe y Santiago del Bejucal, Mayabeque	KP830114	16S		R. sanguineus s.l. Tropical Lineage
3.82167	-76.5228	COL	Restrepo, Valle del Cauca	MF351571	16S		R. sanguineus s.l. Tropical Lineage
4.43778	-75.2006	COL	Ibagué, Tolima	MF351573	16S		R. sanguineus s.l. Tropical Lineage
32.6922	-114.615	USA	Yuma, Arizona	MH018841	16S		R. sanguineus s.l. Tropical Lineage
17.0594	-96.7216	MEX	Oaxaca, Oaxaca	MH018821	16S		R. sanguineus s.l. Tropical Lineage
17.0594	-96.7216	MEX	Oaxaca, Oaxaca	MH018822	16S		R. sanguineus s.l. Tropical Lineage
17.0594	-96.7216	MEX	Oaxaca, Oaxaca	MH018823	16S		R. sanguineus s.l. Tropical Lineage
17.0594	-96.7216	MEX	Oaxaca, Oaxaca	MH018824	16S		R. sanguineus s.l. Tropical Lineage
17.0594	-96.7216	MEX	Oaxaca, Oaxaca	MH018825	16S		R. sanguineus s.l. Tropical Lineage
33.0114	-115.473	USA	Imperial County, California	MH018826	16S		R. sanguineus s.l. Tropical Lineage
32.6789	-115.499	USA	Imperial County, California	MH018827	16S		R. sanguineus s.l. Tropical Lineage
33.0114	-115.473	USA	Imperial County, California	MH018828	16S		R. sanguineus s.l. Tropical Lineage
32.6789	-115.499	USA	Imperial County, California	MH018829	16S		R. sanguineus s.l. Tropical Lineage
32.6789	-115.499	USA	Imperial County, California	MH018830	16S		R. sanguineus s.l. Tropical Lineage
32.7157	-117.161	USA	San Diego, California	MH018831	16S		R. sanguineus s.l. Tropical Lineage
32.7157	-117.161	USA	San Diego, California	MH018832	16S		R. sanguineus s.l. Tropical Lineage
32.7157	-117.161	USA	San Diego, California	MH018833	16S		R. sanguineus s.l. Tropical Lineage
32.7157	-117.161	USA	San Diego, California	MH018834	16S		R. sanguineus s.l. Tropical Lineage
32.6927	-114.628	USA	Yuma, Arizona	MH018836	16S		R. sanguineus s.l. Tropical Lineage
32.6927	-114.628	USA	Yuma, Arizona	MH018837	16S		R. sanguineus s.l. Tropical Lineage
32.6927	-114.628	USA	Yuma, Arizona	MH018838	16S		R. sanguineus s.l. Tropical Lineage
32.6927	-114.628	USA	Yuma, Arizona	MH018839	16S		R. sanguineus s.l. Tropical Lineage
32.6927	-114.628	USA	Yuma, Arizona	MH018840	16S		R. sanguineus s.l. Tropical Lineage
34.2592	-117.5	USA	Lytle Creek, California	MH018809	16S		R. sanguineus s.l. Tropical Lineage
34.2592	-117.5	USA	Lytle Creek, California	MH018808	16S		R. sanguineus s.l. Tropical Lineage
34.2592	-117.5	USA	Lytle Creek, California	MH018807	16S		R. sanguineus s.l. Tropical Lineage
34.2592	-117.5	USA	Lytle Creek, California	MH018806	16S		R. sanguineus s.l. Tropical Lineage
34.2592	-117.5	USA	Lytle Creek, California	MH018805	16S		R. sanguineus s.l. Tropical Lineage
34.2592	-117.5	USA	Lytle Creek, California	MH018804	16S		R. sanguineus s.l. Tropical Lineage
34.2592	-117.5	USA	Lytle Creek, California	MH018803	16S		R. sanguineus s.l. Tropical Lineage
34.2592	-117.5	USA	Lytle Creek, California	MH018802	16S		R. sanguineus s.l. Tropical Lineage
34.2592	-117.5	USA	Lytle Creek, California	MH018801	16S		R. sanguineus s.l. Tropical Lineage
32.6927	-114.628	USA	Yuma, Arizona	MH018842	16S		R. sanguineus s.l. Tropical Lineage
32.6245	-115.452	MEX	Mexicali, Baja California	MH018816	16S		R. sanguineus s.l. Tropical Lineage
32.6245	-115.452	MEX	Mexicali, Baja California	MH018817	16S		R. sanguineus s.l. Tropical Lineage
32.6245	-115.452	MEX	Mexicali, Baja California	MH018818	16S		R. sanguineus s.l. Tropical Lineage
32.6245	-115.452	MEX	Mexicali, Baja California	MH018819	16S		R. sanguineus s.l. Tropical Lineage
4.43778	-75.2006	COL	Ibagué, Tolima	MF351575	16S		R. sanguineus s.l. Tropical Lineage
32.6245	-115.452	MEX	Mexicali, Baja California	MH018820	16S		R. sanguineus s.l. Tropical Lineage
7.09028	-70.7617	COL	Arauca, Arauca	MF351572	16S		R. sanguineus s.l. Tropical Lineage
-4.215	-69.9411	COL	Leticia, Amazonas	MF351576	16S		R. sanguineus s.l. Tropical Lineage
30.6247	-110.968611	MEX	Magdalena, Sonora	MZ618830	16S	CMT-34	R. sanguineus s.l. Tropical Lineage
32.5717	-115.327	MEX	Mexicali, Baja California	MZ618786	16S	CMT-26	R. sanguineus s.l. Tropical Lineage
18.4628	-97.3942	MEX	Tehuacán, Puebla	MZ618824	16S	CMT-18	R. sanguineus s.l. Tropical Lineage
26.7831	-102.001	MEX	Cuatrociénegas de Carranza, Coahuila	MZ618793	16S	CMT-10	R. sanguineus s.l. Tropical Lineage
21.1547	-98.9039	MEX	Chapulhuacan, Hidalgo	MZ618810	16S	CMT-49	R. sanguineus s.l. Tropical Lineage
20.0397	-90.2253	MEX	Tenabo, Campeche	MZ618791	16S	CMT-41	R. sanguineus s.l. Tropical Lineage
30.7212	-109.586	MEX	Fronteras, Sonora	MZ618829	16S	CMT-33	R. sanguineus s.l. Tropical Lineage
32.5717	-115.327	MEX	Mexicali, Baja California	MZ618785	16S	CMT-25	R. sanguineus s.l. Tropical Lineage
18.4628	-97.3942	MEX	Tehuacán, Puebla	MZ618823	16S	CMT-17	R. sanguineus s.l. Tropical Lineage
18.6983	-99.1789	MEX	Tlaltizapán, Morelos	MZ618815	16S	CMT-09	R. sanguineus s.l. Tropical Lineage
31.7394	-106.487	MEX	Juárez, Chihuahua	MZ618798	16S	CMT-01	R. sanguineus s.l. Tropical Lineage
19.8422	-90.5317	MEX	Campeche, Campeche	MZ618792	16S	CMT-42	R. sanguineus s.l. Tropical Lineage
21.1547	-98.9039	MEX	Chapulhuacan, Hidalgo	MZ618811	16S	CMT-50	R. sanguineus s.l. Tropical Lineage
31.7394	-106.487	MEX	Juárez, Chihuahua	MZ618800	16S	CMT-03	R. sanguineus s.l. Tropical Lineage
26.7831	-102.001	MEX	Cuatrociénegas de Carranza, Coahuila	MZ618794	16S	CMT-11	R. sanguineus s.l. Tropical Lineage
18.5544	-97.4419	MEX	Santiago Miahuatlán, Puebla	MZ618825	16S	CMT-19	R. sanguineus s.l. Tropical Lineage
32.5717	-115.327	MEX	Mexicali, Baja California	MZ618787	16S	CMT-27	R. sanguineus s.l. Tropical Lineage
17.0667	-96.683333	MEX	Santa Lucía del Camino, Oaxaca	MZ618816	16S	CMT-35	R. sanguineus s.l. Tropical Lineage
21.9328	-102.694	MEX	Calvillo, Aguascalientes	MZ618782	16S	CMT-43	R. sanguineus s.l. Tropical Lineage
19.1008	-96.107222	MEX	Boca del Río, Veracruz	MZ618831	16S	CMT-55	R. sanguineus s.l. Tropical Lineage
31.7394	-106.487	MEX	Juárez, Chihuahua	MZ618801	16S	CMT-04	R. sanguineus s.l. Tropical Lineage
26.7831	-102.001	MEX	Cuatrociénegas de Carranza, Coahuila	MZ618795	16S	CMT-12	R. sanguineus s.l. Tropical Lineage
21.0189	-101.263	MEX	Guanajuato, Guanajuato	MZ618803	16S	CMT-20	R. sanguineus s.l. Tropical Lineage
32.5717	-115.327	MEX	Mexicali, Baja California	MZ618788	16S	CMT-28	R. sanguineus s.l. Tropical Lineage
17.0667	-96.683333	MEX	Santa Lucía del Camino, Oaxaca	MZ618817	16S	CMT-36	R. sanguineus s.l. Tropical Lineage
21.9328	-102.694	MEX	Calvillo, Aguascalientes	MZ618783	16S	CMT-44	R. sanguineus s.l. Tropical Lineage
20.97	-89.62	MEX	Mérida, Yucatán	MZ618832	16S	CMT-53	R. sanguineus s.l. Tropical Lineage
31.7394	-106.487	MEX	Juárez, Chihuahua	MZ618802	16S	CMT-05	R. sanguineus s.l. Tropical Lineage
26.7831	-102.001	MEX	Cuatrociénegas de Carranza, Coahuila	MZ618796	16S	CMT-13	R. sanguineus s.l. Tropical Lineage
21.0189	-101.263	MEX	Guanajuato, Guanajuato	MZ618804	16S	CMT-21	R. sanguineus s.l. Tropical Lineage
32.5717	-115.327	MEX	Mexicali, Baja California	MZ618789	16S	CMT-29	R. sanguineus s.l. Tropical Lineage
17.0667	-96.683333	MEX	Santa Lucía del Camino, Oaxaca	MZ618818	16S	CMT-37	R. sanguineus s.l. Tropical Lineage
21.9328	-102.694	MEX	Calvillo, Aguascalientes	MZ618784	16S	CMT-45	R. sanguineus s.l. Tropical Lineage
20.97	-89.62	MEX	Mérida, Yucatán	MZ618833	16S	CMT-54	R. sanguineus s.l. Tropical Lineage
18.6289	-99.1603	MEX	Tlaquiltenango, Morelos	MZ618812	16S	CMT-06	R. sanguineus s.l. Tropical Lineage
25.5406	-100.951	MEX	Ramos Arispe, Coahuila	MZ618797	16S	CMT-14	R. sanguineus s.l. Tropical Lineage
21.0189	-101.263	MEX	Guanajuato, Guanajuato	MZ618805	16S	CMT-22	R. sanguineus s.l. Tropical Lineage
17.0619	-96.721667	MEX	Oaxaca, Oaxaca	MZ618819	16S	CMT-38	R. sanguineus s.l. Tropical Lineage
20.97	-89.62	MEX	Mérida, Yucatán	MZ618782	16S	CMT-56	R. sanguineus s.l. Tropical Lineage
18.6983	-99.1789	MEX	Tlaltizapán, Morelos	MZ618813	16S	CMT-07	R. sanguineus s.l. Tropical Lineage
18.4628	-97.3942	MEX	Tehuacán, Puebla	MZ618821	16S	CMT-15	R. sanguineus s.l. Tropical Lineage
21.0189	-101.263	MEX	Guanajuato, Guanajuato	MZ618806	16S	CMT-23	R. sanguineus s.l. Tropical Lineage
31.3308	-109.549	MEX	Agua Prieta, Sonora	MZ618827	16S	CMT-31	R. sanguineus s.l. Tropical Lineage
17.0619	-96.721667	MEX	Oaxaca, Oaxaca	MZ618820	16S	CMT-39	R. sanguineus s.l. Tropical Lineage
18.6289	-99.1603	MEX	Tlaquiltenango, Morelos	MZ618814	16S	CMT-08	R. sanguineus s.l. Tropical Lineage
18.4628	-97.3942	MEX	Tehuacán, Puebla	MZ618822	16S	CMT-16	R. sanguineus s.l. Tropical Lineage
21.1	-101	MEX	Dolores Hidalgo, Guanajuato	MZ618807	16S	CMT-24	R. sanguineus s.l. Tropical Lineage
30.5406	-111.121	MEX	Santa Ana, Sonora	MZ618828	16S	CMT-32	R. sanguineus s.l. Tropical Lineage
20.0397	-90.2253	MEX	Tenabo, Campeche	MZ618790	16S	CMT-40	R. sanguineus s.l. Tropical Lineage
17.5519	-99.501334	MEX	Chipancingo de los Bravo, Guerrero	MZ618808	16S	CMT-51	R. sanguineus s.l. Tropical Lineage
26.1244	-80.2495	USA	Broward County, Florida	NA	12S		R. sanguineus s.l. Tropical Lineage
29.21	-82.06	USA	Marion County, Florida	NA	12S		R. sanguineus s.l. Tropical Lineage
29.73	-82.8	USA	Gilchrist County, Florida	NA	12S		R. sanguineus s.l. Tropical Lineage
28.51	-81.32	USA	Orange County, Florida	NA	12S		R. sanguineus s.l. Tropical Lineage
26.71	-80.05	USA	Palm Beach County, Florida	NA	12S		R. sanguineus s.l. Tropical Lineage
28.3	-82.44	USA	Pasco County, Florida	NA	12S		R. sanguineus s.l. Tropical Lineage
27.19	-82.37	USA	Sarasota County, Florida	NA	12S		R. sanguineus s.l. Tropical Lineage
29.91	-81.41	USA	St. Johns County, Florida	NA	12S		R. sanguineus s.l. Tropical Lineage
20.97	-89.62	MEX	Mérida, Yucatán	NA	12S		R. sanguineus s.l. Tropical Lineage
32.6633	-115.468	MEX	Mexicali, Baja California	NA	12S		R. sanguineus s.l. Tropical Lineage
27.77	-99.33	USA	Webb County, Texas	NA	12S		R. sanguineus s.l. Tropical Lineage
20.1383	-75.2061	CUB	Guantanamo, Guantanamo	NA	12S		R. sanguineus s.l. Tropical Lineage
17.3369	-62.7289	KNA	Saint Peter Basseterre, St. Kitts	NA	12S		R. sanguineus s.l. Tropical Lineage
21.95	-105.15	MEX	Ruiz, Nayarit	NA	12S		R. sanguineus s.l. Tropical Lineage
43.33	3.5	FRA	Montpellier, Hérault	MH630343	16S	Neotype	R. sanguineus s.s.
43.33	3.5	FRA	Montpellier, Hérault	MH630344	16S	Neotype	R. sanguineus s.s.
33.3511	-110.46	USA	San Carlos, Arizona	KT382465	16S		R. sanguineus s.s.
34.2592	-117.5	USA	Lytle Creek, California	MH018810	16S		R. sanguineus s.s.
33.9106	-109.585	USA	White Mountains, Arizona	MH018811	16S		R. sanguineus s.s.
33.9106	-109.585	USA	White Mountains, Arizona	MH018813	16S		R. sanguineus s.s.
34.0922	-117.435	USA	Fontana, California	MH018845	16S		R. sanguineus s.s.
30.27	-98.4	USA	Texas, Central part	KT382469	16S		R. sanguineus s.s.
36.4667	-109.1	USA	Chuska Mountains, New Mexico	KT382477	16S		R. sanguineus s.s.
33.7569	-84.3903	USA	Atlanta, Georgia	KT382467	16S		R. sanguineus s.s.
43.33	3.5	FRA	Montpellier, Hérault	MH630342	16S	Neotype	R. sanguineus s.s.
33.9106	-109.585	USA	White Mountains, Arizona	MH018814	16S		R. sanguineus s.s.
33.9106	-109.585	USA	White Mountains, Arizona	MH018815	16S		R. sanguineus s.s.
34.0922	-117.435	USA	Fontana, California	MH018843	16S		R. sanguineus s.s.
34.0922	-117.435	USA	Fontana, California	MH018844	16S		R. sanguineus s.s.
34.0922	-117.435	USA	Fontana, California	MH018846	16S		R. sanguineus s.s.
34.0922	-117.435	USA	Fontana, California	MH018847	16S		R. sanguineus s.s.
-33.4378	-70.6503	CHL	Metropolitan Region	MW509948	16S		R. sanguineus s.s.
33.9106	-109.585	USA	White Mountains, Arizona	MH018812	16S		R. sanguineus s.s.
38.5816	-121.494	USA	Sacramento, California	MH018848	16S		R. sanguineus s.s.
38.5816	-121.494	USA	Sacramento, California	MH018849	16S		R. sanguineus s.s.
38.5816	-121.494	USA	Sacramento, California	MH018850	16S		R. sanguineus s.s.
38.5816	-121.494	USA	Sacramento, California	MH018851	16S		R. sanguineus s.s.
38.5816	-121.494	USA	Sacramento, California	MH018852	16S		R. sanguineus s.s.
-32.9	-68.8167	ARG	Mendoza, Mendoza	KU498301	16S		R. sanguineus s.s.
-26.9333	-60.05	ARG	Provincia del Chaco	KR909456	16S		R. sanguineus s.s.
-27.4833	-55.1167	ARG	Provincia de Misiones	KR909455	16S		R. sanguineus s.s.
-25.9333	-60.6167	ARG	Provincia del Chaco	KR909454	16S		R. sanguineus s.s.
-32.9167	-68.8333	ARG	Godoy Cruz, Mendoza	MW202406	16S		R. sanguineus s.s.
-32.9167	-68.8333	ARG	Godoy Cruz, Mendoza	MW202408	16S		R. sanguineus s.s.
-28.4833	-59.35	ARG	Santa Fe, Villa Ocampo	KT382474	16S		R. sanguineus s.s.
35.4823	-97.5352	USA	Oklahoma City	KT382468	16S		R. sanguineus s.s.
-33.4378	-70.6503	CHL	Metropolitan Region	MW509949	16S		R. sanguineus s.s.
-33.4378	-70.6503	CHL	Metropolitan Region	MW509951	16S		R. sanguineus s.s.
-23.6561	-70.4011	CHL	Antofagasta, Antofagasta	KX632153	16S		R. sanguineus s.s.
-26.9333	-60.05	ARG	Provincia del Chaco	KR909457	16S		R. sanguineus s.s.
-20.7006	-70.1878	CHL	Chanavayita, Iquique	KX632156	16S		R. sanguineus s.s.
-30.2069	-57.555	BRA	Barra do Quarai, Rio Grande do Sul	MF477856	16S		R. sanguineus s.s.
-30.2069	-57.555	BRA	Barra do Quarai, Rio Grande do Sul	KX533942	16S		R. sanguineus s.s.
-32.9	-68.8167	ARG	Mendoza, Mendoza	KU498302	16S		R. sanguineus s.s.
-31.3922	-58.0169	ARG	San Antonio de Padua de la Concordia, Concordia	MT152825	16S		R. sanguineus s.s.
-33.4378	-70.6503	CHL	Metropolitan Region	MW509950	16S		R. sanguineus s.s.
-29.9689	-71.3372	CHL	Coquimbo, Elqui	KX632155	16S		R. sanguineus s.s.
-34.8667	-56.1667	URY	Montevideo	GU553084	16S		R. sanguineus s.s.
31.7394	-106.487	MEX	Juárez, Chihuahua	MZ618799	16S	CMT-02	R. sanguineus s.s.
31.3308	-109.549	MEX	Agua Prieta, Sonora	MZ618826	16S	CMT-30	R. sanguineus s.s.
33.73	-115.98	USA	Riverside County, California	NA	12S	Reported as R. sanguineus s.l. Temperate Lineage	R. sanguineus s.s.
30.27	-98.4	USA	Texas, Central part	NA	12S	Reported as R. sanguineus s.l. Temperate Lineage	R. sanguineus s.s.
35.7	51.4167	IRN	ND	KY413795	16S	Outgroup	R. turanicus
5.33639	-4.02667	CIV	Abidjan, Ivory Coast	KX793745	16S		R. sanguineus s.l. Tropical Lineage
5.5	-6.66667	CIV	Bas-Sassandra, Ivory Coast	KX793744	16S		R. leporis
3.15	35.35	KEN	Turkana, Samburu	KX793743	16S		R. leporis
11.595	43.1481	DJI	Djibouti City, Djibouti	KT382450	16S		R. sanguineus s.l. Tropical Lineage
33.4258	43.2992	IRQ	Ramadi, Iraq	KT382453	16S		R. sanguineus s.l. Tropical Lineage
