# Supplementary material for: Rhipicephalus sanguineus Complex in the Americas: Systematic, Genetic Diversity, and Geographic Insights
Source: Pathogens. 2021 Sep 1;10(9):1118. doi: 10.3390/pathogens10091118 (PMC8471700; doi:10.3390/pathogens10091118)
Supplement: Supplementary file 1 [file pathogens-10-01118-s001.zip › supplementary/Supplementary 3.0.xlsx]

## Sheet: Sheet1
	Rhipicephalus_sanguineus_ARG_KR909459	Rhipicephalus_sanguineus_ARG_KR909458	Rhipicephalus_sanguineus_BRA_MF351601	Rhipicephalus_sanguineus_BRA_MG793429	Rhipicephalus_sanguineus_BRA_MG793433	Rhipicephalus_sanguineus_BRA_KT382448	Rhipicephalus_sanguineus_BRA_KR653222	Rhipicephalus_sanguineus_BRA_MG793435	Rhipicephalus_sanguineus_BRA_KR653223	Rhipicephalus_sanguineus_BRA_MG793434	Rhipicephalus_sanguineus_BRA_MG793431	Rhipicephalus_sanguineus_BRA_MG793427	Rhipicephalus_sanguineus_BRA_MG793428	Rhipicephalus_sanguineus_BRA_MG793430	Rhipicephalus_sanguineus_BRA_EU346688	Rhipicephalus_sanguineus_BRA_MF351602	Rhipicephalus_sanguineus_BRA_MF351603	Rhipicephalus_sanguineus_CHL_KX632154	Rhipicephalus_sanguineus_COL_MF351574	Rhipicephalus_sanguineus_COL_MF351571	Rhipicephalus_sanguineus_COL_MF351573	Rhipicephalus_sanguineus_COL_MF351584	Rhipicephalus_sanguineus_COL_GU553076	Rhipicephalus_sanguineus_COL_MF351575	Rhipicephalus_sanguineus_COL_MF351572	Rhipicephalus_sanguineus_COL_MF351576	Rhipicephalus_sanguineus_COL_MF351585	Rhipicephalus_sanguineus_COL_MF351600	Rhipicephalus_sanguineus_COL_MF351586	Rhipicephalus_sanguineus_COL_MF351579	Rhipicephalus_sanguineus_COL_MF351589	Rhipicephalus_sanguineus_COL_MF351582	Rhipicephalus_sanguineus_COL_MF351583	Rhipicephalus_sanguineus_COL_MF351599	Rhipicephalus_sanguineus_COL_MF351598	Rhipicephalus_sanguineus_COL_MF351596	Rhipicephalus_sanguineus_COL_MF351595	Rhipicephalus_sanguineus_COL_MF351594	Rhipicephalus_sanguineus_COL_MF351593	Rhipicephalus_sanguineus_COL_MF351592	Rhipicephalus_sanguineus_COL_MF351591	Rhipicephalus_sanguineus_COL_MF351590	Rhipicephalus_sanguineus_COL_MF351588	Rhipicephalus_sanguineus_COL_MF351587	Rhipicephalus_sanguineus_COL_MF351581	Rhipicephalus_sanguineus_COL_MF351580	Rhipicephalus_sanguineus_COL_MF351578	Rhipicephalus_sanguineus_CRI_KT382449	Rhipicephalus_sanguineus_CUB_JX997389
Rhipicephalus_sanguineus_ARG_KR909459	0
Rhipicephalus_sanguineus_ARG_KR909458	0.00408166	0
Rhipicephalus_sanguineus_BRA_MF351601	0	0.00408166	0
Rhipicephalus_sanguineus_BRA_MG793429	0	0.00408166	0	0
Rhipicephalus_sanguineus_BRA_MG793433	0	0.00408166	0	0	0
Rhipicephalus_sanguineus_BRA_KT382448	0	0.00408166	0	0	0	0
Rhipicephalus_sanguineus_BRA_KR653222	0	0.00408166	0	0	0	0	0
Rhipicephalus_sanguineus_BRA_MG793435	0	0.00408166	0	0	0	0	0	0
Rhipicephalus_sanguineus_BRA_KR653223	0.00408166	0	0.00408166	0.00408166	0.00408166	0.00408166	0.00408166	0.00408166	0
Rhipicephalus_sanguineus_BRA_MG793434	0.00408166	0	0.00408166	0.00408166	0.00408166	0.00408166	0.00408166	0.00408166	0	0
Rhipicephalus_sanguineus_BRA_MG793431	0.00408166	0	0.00408166	0.00408166	0.00408166	0.00408166	0.00408166	0.00408166	0	0	0
Rhipicephalus_sanguineus_BRA_MG793427	0.00408166	0	0.00408166	0.00408166	0.00408166	0.00408166	0.00408166	0.00408166	0	0	0	0
Rhipicephalus_sanguineus_BRA_MG793428	0.00408166	0	0.00408166	0.00408166	0.00408166	0.00408166	0.00408166	0.00408166	0	0	0	0	0
Rhipicephalus_sanguineus_BRA_MG793430	0.00408166	0	0.00408166	0.00408166	0.00408166	0.00408166	0.00408166	0.00408166	0	0	0	0	0	0
Rhipicephalus_sanguineus_BRA_EU346688	0.00817587	0.00407749	0.00817587	0.00817587	0.00817587	0.00817587	0.00817587	0.00817587	0.00407749	0.00407749	0.00407749	0.00407749	0.00407749	0.00407749	0
Rhipicephalus_sanguineus_BRA_MF351602	0.00408166	0	0.00408166	0.00408166	0.00408166	0.00408166	0.00408166	0.00408166	0	0	0	0	0	0	0.00407749	0
Rhipicephalus_sanguineus_BRA_MF351603	0.00408166	0	0.00408166	0.00408166	0.00408166	0.00408166	0.00408166	0.00408166	0	0	0	0	0	0	0.00407749	0	0
Rhipicephalus_sanguineus_CHL_KX632154	0.00408166	0	0.00408166	0.00408166	0.00408166	0.00408166	0.00408166	0.00408166	0	0	0	0	0	0	0.00407749	0	0	0
Rhipicephalus_sanguineus_COL_MF351574	0.00408166	0	0.00408166	0.00408166	0.00408166	0.00408166	0.00408166	0.00408166	0	0	0	0	0	0	0.00407749	0	0	0	0
Rhipicephalus_sanguineus_COL_MF351571	0.00408166	0	0.00408166	0.00408166	0.00408166	0.00408166	0.00408166	0.00408166	0	0	0	0	0	0	0.00407749	0	0	0	0	0
Rhipicephalus_sanguineus_COL_MF351573	0.00408166	0	0.00408166	0.00408166	0.00408166	0.00408166	0.00408166	0.00408166	0	0	0	0	0	0	0.00407749	0	0	0	0	0	0
Rhipicephalus_sanguineus_COL_MF351584	0.00408166	0	0.00408166	0.00408166	0.00408166	0.00408166	0.00408166	0.00408166	0	0	0	0	0	0	0.00407749	0	0	0	0	0	0	0
Rhipicephalus_sanguineus_COL_GU553076	0.0081969	0.00408166	0.0081969	0.0081969	0.0081969	0.0081969	0.0081969	0.0081969	0.00408166	0.00408166	0.00408166	0.00408166	0.00408166	0.00408166	0.00817587	0.00408166	0.00408166	0.00408166	0.00408166	0.00408166	0.00408166	0.00408166	0
Rhipicephalus_sanguineus_COL_MF351575	0.00408166	0	0.00408166	0.00408166	0.00408166	0.00408166	0.00408166	0.00408166	0	0	0	0	0	0	0.00407749	0	0	0	0	0	0	0	0.00408166	0
Rhipicephalus_sanguineus_COL_MF351572	0.00408166	0	0.00408166	0.00408166	0.00408166	0.00408166	0.00408166	0.00408166	0	0	0	0	0	0	0.00407749	0	0	0	0	0	0	0	0.00408166	0	0
Rhipicephalus_sanguineus_COL_MF351576	0.00408166	0	0.00408166	0.00408166	0.00408166	0.00408166	0.00408166	0.00408166	0	0	0	0	0	0	0.00407749	0	0	0	0	0	0	0	0.00408166	0	0	0
Rhipicephalus_sanguineus_COL_MF351585	0.00408166	0	0.00408166	0.00408166	0.00408166	0.00408166	0.00408166	0.00408166	0	0	0	0	0	0	0.00407749	0	0	0	0	0	0	0	0.00408166	0	0	0	0
Rhipicephalus_sanguineus_COL_MF351600	0.00408166	0	0.00408166	0.00408166	0.00408166	0.00408166	0.00408166	0.00408166	0	0	0	0	0	0	0.00407749	0	0	0	0	0	0	0	0.00408166	0	0	0	0	0
Rhipicephalus_sanguineus_COL_MF351586	0.00408166	0	0.00408166	0.00408166	0.00408166	0.00408166	0.00408166	0.00408166	0	0	0	0	0	0	0.00407749	0	0	0	0	0	0	0	0.00408166	0	0	0	0	0	0
Rhipicephalus_sanguineus_COL_MF351579	0.00408166	0	0.00408166	0.00408166	0.00408166	0.00408166	0.00408166	0.00408166	0	0	0	0	0	0	0.00407749	0	0	0	0	0	0	0	0.00408166	0	0	0	0	0	0	0
Rhipicephalus_sanguineus_COL_MF351589	0.00408166	0	0.00408166	0.00408166	0.00408166	0.00408166	0.00408166	0.00408166	0	0	0	0	0	0	0.00407749	0	0	0	0	0	0	0	0.00408166	0	0	0	0	0	0	0	0
Rhipicephalus_sanguineus_COL_MF351582	0.00408166	0	0.00408166	0.00408166	0.00408166	0.00408166	0.00408166	0.00408166	0	0	0	0	0	0	0.00407749	0	0	0	0	0	0	0	0.00408166	0	0	0	0	0	0	0	0	0
Rhipicephalus_sanguineus_COL_MF351583	0.00408166	0	0.00408166	0.00408166	0.00408166	0.00408166	0.00408166	0.00408166	0	0	0	0	0	0	0.00407749	0	0	0	0	0	0	0	0.00408166	0	0	0	0	0	0	0	0	0	0
Rhipicephalus_sanguineus_COL_MF351599	0.00408166	0	0.00408166	0.00408166	0.00408166	0.00408166	0.00408166	0.00408166	0	0	0	0	0	0	0.00407749	0	0	0	0	0	0	0	0.00408166	0	0	0	0	0	0	0	0	0	0	0
Rhipicephalus_sanguineus_COL_MF351598	0.00408166	0	0.00408166	0.00408166	0.00408166	0.00408166	0.00408166	0.00408166	0	0	0	0	0	0	0.00407749	0	0	0	0	0	0	0	0.00408166	0	0	0	0	0	0	0	0	0	0	0	0
Rhipicephalus_sanguineus_COL_MF351596	0.00408166	0	0.00408166	0.00408166	0.00408166	0.00408166	0.00408166	0.00408166	0	0	0	0	0	0	0.00407749	0	0	0	0	0	0	0	0.00408166	0	0	0	0	0	0	0	0	0	0	0	0	0
Rhipicephalus_sanguineus_COL_MF351595	0.00408166	0	0.00408166	0.00408166	0.00408166	0.00408166	0.00408166	0.00408166	0	0	0	0	0	0	0.00407749	0	0	0	0	0	0	0	0.00408166	0	0	0	0	0	0	0	0	0	0	0	0	0	0
Rhipicephalus_sanguineus_COL_MF351594	0.00408166	0	0.00408166	0.00408166	0.00408166	0.00408166	0.00408166	0.00408166	0	0	0	0	0	0	0.00407749	0	0	0	0	0	0	0	0.00408166	0	0	0	0	0	0	0	0	0	0	0	0	0	0	0
Rhipicephalus_sanguineus_COL_MF351593	0.00408166	0	0.00408166	0.00408166	0.00408166	0.00408166	0.00408166	0.00408166	0	0	0	0	0	0	0.00407749	0	0	0	0	0	0	0	0.00408166	0	0	0	0	0	0	0	0	0	0	0	0	0	0	0	0
Rhipicephalus_sanguineus_COL_MF351592	0.00408166	0	0.00408166	0.00408166	0.00408166	0.00408166	0.00408166	0.00408166	0	0	0	0	0	0	0.00407749	0	0	0	0	0	0	0	0.00408166	0	0	0	0	0	0	0	0	0	0	0	0	0	0	0	0	0
Rhipicephalus_sanguineus_COL_MF351591	0.00408166	0	0.00408166	0.00408166	0.00408166	0.00408166	0.00408166	0.00408166	0	0	0	0	0	0	0.00407749	0	0	0	0	0	0	0	0.00408166	0	0	0	0	0	0	0	0	0	0	0	0	0	0	0	0	0	0
Rhipicephalus_sanguineus_COL_MF351590	0.00408166	0	0.00408166	0.00408166	0.00408166	0.00408166	0.00408166	0.00408166	0	0	0	0	0	0	0.00407749	0	0	0	0	0	0	0	0.00408166	0	0	0	0	0	0	0	0	0	0	0	0	0	0	0	0	0	0	0
Rhipicephalus_sanguineus_COL_MF351588	0.00408166	0	0.00408166	0.00408166	0.00408166	0.00408166	0.00408166	0.00408166	0	0	0	0	0	0	0.00407749	0	0	0	0	0	0	0	0.00408166	0	0	0	0	0	0	0	0	0	0	0	0	0	0	0	0	0	0	0	0
Rhipicephalus_sanguineus_COL_MF351587	0.00408166	0	0.00408166	0.00408166	0.00408166	0.00408166	0.00408166	0.00408166	0	0	0	0	0	0	0.00407749	0	0	0	0	0	0	0	0.00408166	0	0	0	0	0	0	0	0	0	0	0	0	0	0	0	0	0	0	0	0	0
Rhipicephalus_sanguineus_COL_MF351581	0.00408166	0	0.00408166	0.00408166	0.00408166	0.00408166	0.00408166	0.00408166	0	0	0	0	0	0	0.00407749	0	0	0	0	0	0	0	0.00408166	0	0	0	0	0	0	0	0	0	0	0	0	0	0	0	0	0	0	0	0	0	0
Rhipicephalus_sanguineus_COL_MF351580	0.00408166	0	0.00408166	0.00408166	0.00408166	0.00408166	0.00408166	0.00408166	0	0	0	0	0	0	0.00407749	0	0	0	0	0	0	0	0.00408166	0	0	0	0	0	0	0	0	0	0	0	0	0	0	0	0	0	0	0	0	0	0	0
Rhipicephalus_sanguineus_COL_MF351578	0.00408166	0	0.00408166	0.00408166	0.00408166	0.00408166	0.00408166	0.00408166	0	0	0	0	0	0	0.00407749	0	0	0	0	0	0	0	0.00408166	0	0	0	0	0	0	0	0	0	0	0	0	0	0	0	0	0	0	0	0	0	0	0	0
Rhipicephalus_sanguineus_CRI_KT382449	0.00408166	0	0.00408166	0.00408166	0.00408166	0.00408166	0.00408166	0.00408166	0	0	0	0	0	0	0.00407749	0	0	0	0	0	0	0	0.00408166	0	0	0	0	0	0	0	0	0	0	0	0	0	0	0	0	0	0	0	0	0	0	0	0	0
Rhipicephalus_sanguineus_CUB_JX997389	0.00408166	0	0.00408166	0.00408166	0.00408166	0.00408166	0.00408166	0.00408166	0	0	0	0	0	0	0.00407749	0	0	0	0	0	0	0	0.00408166	0	0	0	0	0	0	0	0	0	0	0	0	0	0	0	0	0	0	0	0	0	0	0	0	0	0
Rhipicephalus_sanguineus_CUB_JX997388	0.00408166	0	0.00408166	0.00408166	0.00408166	0.00408166	0.00408166	0.00408166	0	0	0	0	0	0	0.00407749	0	0	0	0	0	0	0	0.00408166	0	0	0	0	0	0	0	0	0	0	0	0	0	0	0	0	0	0	0	0	0	0	0	0	0	0
Rhipicephalus_sanguineus_CUB_KP830114	0.00408166	0	0.00408166	0.00408166	0.00408166	0.00408166	0.00408166	0.00408166	0	0	0	0	0	0	0.00407749	0	0	0	0	0	0	0	0.00408166	0	0	0	0	0	0	0	0	0	0	0	0	0	0	0	0	0	0	0	0	0	0	0	0	0	0
Rhipicephalus_sanguineus_MEX_MK680295	0.00408166	0	0.00408166	0.00408166	0.00408166	0.00408166	0.00408166	0.00408166	0	0	0	0	0	0	0.00407749	0	0	0	0	0	0	0	0.00408166	0	0	0	0	0	0	0	0	0	0	0	0	0	0	0	0	0	0	0	0	0	0	0	0	0	0
Rhipicephalus_sanguineus_MEX_KT382472	0.00408166	0	0.00408166	0.00408166	0.00408166	0.00408166	0.00408166	0.00408166	0	0	0	0	0	0	0.00407749	0	0	0	0	0	0	0	0.00408166	0	0	0	0	0	0	0	0	0	0	0	0	0	0	0	0	0	0	0	0	0	0	0	0	0	0
Rhipicephalus_sanguineus_MEX_KT382471	0.00408166	0	0.00408166	0.00408166	0.00408166	0.00408166	0.00408166	0.00408166	0	0	0	0	0	0	0.00407749	0	0	0	0	0	0	0	0.00408166	0	0	0	0	0	0	0	0	0	0	0	0	0	0	0	0	0	0	0	0	0	0	0	0	0	0
Rhipicephalus_sanguineus_MEX_MH018821	0.00408166	0	0.00408166	0.00408166	0.00408166	0.00408166	0.00408166	0.00408166	0	0	0	0	0	0	0.00407749	0	0	0	0	0	0	0	0.00408166	0	0	0	0	0	0	0	0	0	0	0	0	0	0	0	0	0	0	0	0	0	0	0	0	0	0
Rhipicephalus_sanguineus_MEX_MH018822	0.00408166	0	0.00408166	0.00408166	0.00408166	0.00408166	0.00408166	0.00408166	0	0	0	0	0	0	0.00407749	0	0	0	0	0	0	0	0.00408166	0	0	0	0	0	0	0	0	0	0	0	0	0	0	0	0	0	0	0	0	0	0	0	0	0	0
Rhipicephalus_sanguineus_MEX_MH018823	0.00408166	0	0.00408166	0.00408166	0.00408166	0.00408166	0.00408166	0.00408166	0	0	0	0	0	0	0.00407749	0	0	0	0	0	0	0	0.00408166	0	0	0	0	0	0	0	0	0	0	0	0	0	0	0	0	0	0	0	0	0	0	0	0	0	0
Rhipicephalus_sanguineus_MEX_MH018824	0.00408166	0	0.00408166	0.00408166	0.00408166	0.00408166	0.00408166	0.00408166	0	0	0	0	0	0	0.00407749	0	0	0	0	0	0	0	0.00408166	0	0	0	0	0	0	0	0	0	0	0	0	0	0	0	0	0	0	0	0	0	0	0	0	0	0
Rhipicephalus_sanguineus_MEX_MH018825	0.00408166	0	0.00408166	0.00408166	0.00408166	0.00408166	0.00408166	0.00408166	0	0	0	0	0	0	0.00407749	0	0	0	0	0	0	0	0.00408166	0	0	0	0	0	0	0	0	0	0	0	0	0	0	0	0	0	0	0	0	0	0	0	0	0	0
Rhipicephalus_sanguineus_MEX_MH018816	0.00408166	0	0.00408166	0.00408166	0.00408166	0.00408166	0.00408166	0.00408166	0	0	0	0	0	0	0.00407749	0	0	0	0	0	0	0	0.00408166	0	0	0	0	0	0	0	0	0	0	0	0	0	0	0	0	0	0	0	0	0	0	0	0	0	0
Rhipicephalus_sanguineus_MEX_MH018817	0.00408166	0	0.00408166	0.00408166	0.00408166	0.00408166	0.00408166	0.00408166	0	0	0	0	0	0	0.00407749	0	0	0	0	0	0	0	0.00408166	0	0	0	0	0	0	0	0	0	0	0	0	0	0	0	0	0	0	0	0	0	0	0	0	0	0
Rhipicephalus_sanguineus_MEX_MH018818	0.00408166	0	0.00408166	0.00408166	0.00408166	0.00408166	0.00408166	0.00408166	0	0	0	0	0	0	0.00407749	0	0	0	0	0	0	0	0.00408166	0	0	0	0	0	0	0	0	0	0	0	0	0	0	0	0	0	0	0	0	0	0	0	0	0	0
Rhipicephalus_sanguineus_MEX_MH018819	0.00408166	0	0.00408166	0.00408166	0.00408166	0.00408166	0.00408166	0.00408166	0	0	0	0	0	0	0.00407749	0	0	0	0	0	0	0	0.00408166	0	0	0	0	0	0	0	0	0	0	0	0	0	0	0	0	0	0	0	0	0	0	0	0	0	0
Rhipicephalus_sanguineus_MEX_MH018820	0.00408166	0	0.00408166	0.00408166	0.00408166	0.00408166	0.00408166	0.00408166	0	0	0	0	0	0	0.00407749	0	0	0	0	0	0	0	0.00408166	0	0	0	0	0	0	0	0	0	0	0	0	0	0	0	0	0	0	0	0	0	0	0	0	0	0
Rhipicephalus_sanguineus_USA_KT382476	0.00408166	0	0.00408166	0.00408166	0.00408166	0.00408166	0.00408166	0.00408166	0	0	0	0	0	0	0.00407749	0	0	0	0	0	0	0	0.00408166	0	0	0	0	0	0	0	0	0	0	0	0	0	0	0	0	0	0	0	0	0	0	0	0	0	0
Rhipicephalus_sanguineus_USA_KT382466	0.00408166	0	0.00408166	0.00408166	0.00408166	0.00408166	0.00408166	0.00408166	0	0	0	0	0	0	0.00407749	0	0	0	0	0	0	0	0.00408166	0	0	0	0	0	0	0	0	0	0	0	0	0	0	0	0	0	0	0	0	0	0	0	0	0	0
Rhipicephalus_sanguineus_USA_MH018835	0.00408166	0	0.00408166	0.00408166	0.00408166	0.00408166	0.00408166	0.00408166	0	0	0	0	0	0	0.00407749	0	0	0	0	0	0	0	0.00408166	0	0	0	0	0	0	0	0	0	0	0	0	0	0	0	0	0	0	0	0	0	0	0	0	0	0
Rhipicephalus_sanguineus_USA_MH018841	0.00408166	0	0.00408166	0.00408166	0.00408166	0.00408166	0.00408166	0.00408166	0	0	0	0	0	0	0.00407749	0	0	0	0	0	0	0	0.00408166	0	0	0	0	0	0	0	0	0	0	0	0	0	0	0	0	0	0	0	0	0	0	0	0	0	0
Rhipicephalus_sanguineus_USA_MH018826	0.00408166	0	0.00408166	0.00408166	0.00408166	0.00408166	0.00408166	0.00408166	0	0	0	0	0	0	0.00407749	0	0	0	0	0	0	0	0.00408166	0	0	0	0	0	0	0	0	0	0	0	0	0	0	0	0	0	0	0	0	0	0	0	0	0	0
Rhipicephalus_sanguineus_USA_MH018827	0.00408166	0	0.00408166	0.00408166	0.00408166	0.00408166	0.00408166	0.00408166	0	0	0	0	0	0	0.00407749	0	0	0	0	0	0	0	0.00408166	0	0	0	0	0	0	0	0	0	0	0	0	0	0	0	0	0	0	0	0	0	0	0	0	0	0
Rhipicephalus_sanguineus_USA_MH018828	0.00408166	0	0.00408166	0.00408166	0.00408166	0.00408166	0.00408166	0.00408166	0	0	0	0	0	0	0.00407749	0	0	0	0	0	0	0	0.00408166	0	0	0	0	0	0	0	0	0	0	0	0	0	0	0	0	0	0	0	0	0	0	0	0	0	0
Rhipicephalus_sanguineus_USA_MH018829	0.00408166	0	0.00408166	0.00408166	0.00408166	0.00408166	0.00408166	0.00408166	0	0	0	0	0	0	0.00407749	0	0	0	0	0	0	0	0.00408166	0	0	0	0	0	0	0	0	0	0	0	0	0	0	0	0	0	0	0	0	0	0	0	0	0	0
Rhipicephalus_sanguineus_USA_MH018830	0.00408166	0	0.00408166	0.00408166	0.00408166	0.00408166	0.00408166	0.00408166	0	0	0	0	0	0	0.00407749	0	0	0	0	0	0	0	0.00408166	0	0	0	0	0	0	0	0	0	0	0	0	0	0	0	0	0	0	0	0	0	0	0	0	0	0
Rhipicephalus_sanguineus_USA_MH018831	0.00408166	0	0.00408166	0.00408166	0.00408166	0.00408166	0.00408166	0.00408166	0	0	0	0	0	0	0.00407749	0	0	0	0	0	0	0	0.00408166	0	0	0	0	0	0	0	0	0	0	0	0	0	0	0	0	0	0	0	0	0	0	0	0	0	0
Rhipicephalus_sanguineus_USA_MH018832	0.00408166	0	0.00408166	0.00408166	0.00408166	0.00408166	0.00408166	0.00408166	0	0	0	0	0	0	0.00407749	0	0	0	0	0	0	0	0.00408166	0	0	0	0	0	0	0	0	0	0	0	0	0	0	0	0	0	0	0	0	0	0	0	0	0	0
Rhipicephalus_sanguineus_USA_MH018833	0.00408166	0	0.00408166	0.00408166	0.00408166	0.00408166	0.00408166	0.00408166	0	0	0	0	0	0	0.00407749	0	0	0	0	0	0	0	0.00408166	0	0	0	0	0	0	0	0	0	0	0	0	0	0	0	0	0	0	0	0	0	0	0	0	0	0
Rhipicephalus_sanguineus_USA_MH018834	0.00408166	0	0.00408166	0.00408166	0.00408166	0.00408166	0.00408166	0.00408166	0	0	0	0	0	0	0.00407749	0	0	0	0	0	0	0	0.00408166	0	0	0	0	0	0	0	0	0	0	0	0	0	0	0	0	0	0	0	0	0	0	0	0	0	0
Rhipicephalus_sanguineus_USA_MH018836	0.00408166	0	0.00408166	0.00408166	0.00408166	0.00408166	0.00408166	0.00408166	0	0	0	0	0	0	0.00407749	0	0	0	0	0	0	0	0.00408166	0	0	0	0	0	0	0	0	0	0	0	0	0	0	0	0	0	0	0	0	0	0	0	0	0	0
Rhipicephalus_sanguineus_USA_MH018837	0.00408166	0	0.00408166	0.00408166	0.00408166	0.00408166	0.00408166	0.00408166	0	0	0	0	0	0	0.00407749	0	0	0	0	0	0	0	0.00408166	0	0	0	0	0	0	0	0	0	0	0	0	0	0	0	0	0	0	0	0	0	0	0	0	0	0
Rhipicephalus_sanguineus_USA_MH018838	0.00408166	0	0.00408166	0.00408166	0.00408166	0.00408166	0.00408166	0.00408166	0	0	0	0	0	0	0.00407749	0	0	0	0	0	0	0	0.00408166	0	0	0	0	0	0	0	0	0	0	0	0	0	0	0	0	0	0	0	0	0	0	0	0	0	0
Rhipicephalus_sanguineus_USA_MH018839	0.00408166	0	0.00408166	0.00408166	0.00408166	0.00408166	0.00408166	0.00408166	0	0	0	0	0	0	0.00407749	0	0	0	0	0	0	0	0.00408166	0	0	0	0	0	0	0	0	0	0	0	0	0	0	0	0	0	0	0	0	0	0	0	0	0	0
Rhipicephalus_sanguineus_USA_H018840	0.00408166	0	0.00408166	0.00408166	0.00408166	0.00408166	0.00408166	0.00408166	0	0	0	0	0	0	0.00407749	0	0	0	0	0	0	0	0.00408166	0	0	0	0	0	0	0	0	0	0	0	0	0	0	0	0	0	0	0	0	0	0	0	0	0	0
Rhipicephalus_sanguineus_USA_MH018809	0.00408166	0	0.00408166	0.00408166	0.00408166	0.00408166	0.00408166	0.00408166	0	0	0	0	0	0	0.00407749	0	0	0	0	0	0	0	0.00408166	0	0	0	0	0	0	0	0	0	0	0	0	0	0	0	0	0	0	0	0	0	0	0	0	0	0
Rhipicephalus_sanguineus_USA_MH018808	0.00408166	0	0.00408166	0.00408166	0.00408166	0.00408166	0.00408166	0.00408166	0	0	0	0	0	0	0.00407749	0	0	0	0	0	0	0	0.00408166	0	0	0	0	0	0	0	0	0	0	0	0	0	0	0	0	0	0	0	0	0	0	0	0	0	0
Rhipicephalus_sanguineus_USA_MH018807	0.00408166	0	0.00408166	0.00408166	0.00408166	0.00408166	0.00408166	0.00408166	0	0	0	0	0	0	0.00407749	0	0	0	0	0	0	0	0.00408166	0	0	0	0	0	0	0	0	0	0	0	0	0	0	0	0	0	0	0	0	0	0	0	0	0	0
Rhipicephalus_sanguineus_USA_MH018806	0.00408166	0	0.00408166	0.00408166	0.00408166	0.00408166	0.00408166	0.00408166	0	0	0	0	0	0	0.00407749	0	0	0	0	0	0	0	0.00408166	0	0	0	0	0	0	0	0	0	0	0	0	0	0	0	0	0	0	0	0	0	0	0	0	0	0
Rhipicephalus_sanguineus_USA_MH018805	0.00408166	0	0.00408166	0.00408166	0.00408166	0.00408166	0.00408166	0.00408166	0	0	0	0	0	0	0.00407749	0	0	0	0	0	0	0	0.00408166	0	0	0	0	0	0	0	0	0	0	0	0	0	0	0	0	0	0	0	0	0	0	0	0	0	0
Rhipicephalus_sanguineus_USA_MH018804	0.00408166	0	0.00408166	0.00408166	0.00408166	0.00408166	0.00408166	0.00408166	0	0	0	0	0	0	0.00407749	0	0	0	0	0	0	0	0.00408166	0	0	0	0	0	0	0	0	0	0	0	0	0	0	0	0	0	0	0	0	0	0	0	0	0	0
Rhipicephalus_sanguineus_USA_MH018803	0.00408166	0	0.00408166	0.00408166	0.00408166	0.00408166	0.00408166	0.00408166	0	0	0	0	0	0	0.00407749	0	0	0	0	0	0	0	0.00408166	0	0	0	0	0	0	0	0	0	0	0	0	0	0	0	0	0	0	0	0	0	0	0	0	0	0
Rhipicephalus_sanguineus_USA_H018802	0.00408166	0	0.00408166	0.00408166	0.00408166	0.00408166	0.00408166	0.00408166	0	0	0	0	0	0	0.00407749	0	0	0	0	0	0	0	0.00408166	0	0	0	0	0	0	0	0	0	0	0	0	0	0	0	0	0	0	0	0	0	0	0	0	0	0
Rhipicephalus_sanguineus_USA_MH018801	0.00408166	0	0.00408166	0.00408166	0.00408166	0.00408166	0.00408166	0.00408166	0	0	0	0	0	0	0.00407749	0	0	0	0	0	0	0	0.00408166	0	0	0	0	0	0	0	0	0	0	0	0	0	0	0	0	0	0	0	0	0	0	0	0	0	0
Rhipicephalus_sanguineus_USA_MH018842	0.00408166	0	0.00408166	0.00408166	0.00408166	0.00408166	0.00408166	0.00408166	0	0	0	0	0	0	0.00407749	0	0	0	0	0	0	0	0.00408166	0	0	0	0	0	0	0	0	0	0	0	0	0	0	0	0	0	0	0	0	0	0	0	0	0	0
Rhipicephalus_sanguineus_FRA_MH630343	0.0773656	0.0819953	0.0773656	0.0773656	0.0773656	0.0773656	0.0773656	0.0773656	0.0819953	0.0819953	0.0819953	0.0819953	0.0819953	0.0819953	0.0864908	0.0819953	0.0819953	0.0819953	0.0819953	0.0819953	0.0819953	0.0819953	0.0866682	0.0819953	0.0819953	0.0819953	0.0819953	0.0819953	0.0819953	0.0819953	0.0819953	0.0819953	0.0819953	0.0819953	0.0819953	0.0819953	0.0819953	0.0819953	0.0819953	0.0819953	0.0819953	0.0819953	0.0819953	0.0819953	0.0819953	0.0819953	0.0819953	0.0819953	0.0819953
Rhipicephalus_sanguineus_FRA_MH630344	0.0773656	0.0819953	0.0773656	0.0773656	0.0773656	0.0773656	0.0773656	0.0773656	0.0819953	0.0819953	0.0819953	0.0819953	0.0819953	0.0819953	0.0864908	0.0819953	0.0819953	0.0819953	0.0819953	0.0819953	0.0819953	0.0819953	0.0866682	0.0819953	0.0819953	0.0819953	0.0819953	0.0819953	0.0819953	0.0819953	0.0819953	0.0819953	0.0819953	0.0819953	0.0819953	0.0819953	0.0819953	0.0819953	0.0819953	0.0819953	0.0819953	0.0819953	0.0819953	0.0819953	0.0819953	0.0819953	0.0819953	0.0819953	0.0819953
Rhipicephalus_sanguineus_USA_KT382465	0.0773656	0.0819953	0.0773656	0.0773656	0.0773656	0.0773656	0.0773656	0.0773656	0.0819953	0.0819953	0.0819953	0.0819953	0.0819953	0.0819953	0.0864908	0.0819953	0.0819953	0.0819953	0.0819953	0.0819953	0.0819953	0.0819953	0.0866682	0.0819953	0.0819953	0.0819953	0.0819953	0.0819953	0.0819953	0.0819953	0.0819953	0.0819953	0.0819953	0.0819953	0.0819953	0.0819953	0.0819953	0.0819953	0.0819953	0.0819953	0.0819953	0.0819953	0.0819953	0.0819953	0.0819953	0.0819953	0.0819953	0.0819953	0.0819953
Rhipicephalus_sanguineus_USA_MH018810	0.0773656	0.0819953	0.0773656	0.0773656	0.0773656	0.0773656	0.0773656	0.0773656	0.0819953	0.0819953	0.0819953	0.0819953	0.0819953	0.0819953	0.0864908	0.0819953	0.0819953	0.0819953	0.0819953	0.0819953	0.0819953	0.0819953	0.0866682	0.0819953	0.0819953	0.0819953	0.0819953	0.0819953	0.0819953	0.0819953	0.0819953	0.0819953	0.0819953	0.0819953	0.0819953	0.0819953	0.0819953	0.0819953	0.0819953	0.0819953	0.0819953	0.0819953	0.0819953	0.0819953	0.0819953	0.0819953	0.0819953	0.0819953	0.0819953
Rhipicephalus_sanguineus_USA_MH018811	0.0773656	0.0819953	0.0773656	0.0773656	0.0773656	0.0773656	0.0773656	0.0773656	0.0819953	0.0819953	0.0819953	0.0819953	0.0819953	0.0819953	0.0864908	0.0819953	0.0819953	0.0819953	0.0819953	0.0819953	0.0819953	0.0819953	0.0866682	0.0819953	0.0819953	0.0819953	0.0819953	0.0819953	0.0819953	0.0819953	0.0819953	0.0819953	0.0819953	0.0819953	0.0819953	0.0819953	0.0819953	0.0819953	0.0819953	0.0819953	0.0819953	0.0819953	0.0819953	0.0819953	0.0819953	0.0819953	0.0819953	0.0819953	0.0819953
Rhipicephalus_sanguineus_USA_MH018813	0.0773656	0.0819953	0.0773656	0.0773656	0.0773656	0.0773656	0.0773656	0.0773656	0.0819953	0.0819953	0.0819953	0.0819953	0.0819953	0.0819953	0.0864908	0.0819953	0.0819953	0.0819953	0.0819953	0.0819953	0.0819953	0.0819953	0.0866682	0.0819953	0.0819953	0.0819953	0.0819953	0.0819953	0.0819953	0.0819953	0.0819953	0.0819953	0.0819953	0.0819953	0.0819953	0.0819953	0.0819953	0.0819953	0.0819953	0.0819953	0.0819953	0.0819953	0.0819953	0.0819953	0.0819953	0.0819953	0.0819953	0.0819953	0.0819953
Rhipicephalus_sanguineus_USA_MH018845	0.0773656	0.0819953	0.0773656	0.0773656	0.0773656	0.0773656	0.0773656	0.0773656	0.0819953	0.0819953	0.0819953	0.0819953	0.0819953	0.0819953	0.0864908	0.0819953	0.0819953	0.0819953	0.0819953	0.0819953	0.0819953	0.0819953	0.0866682	0.0819953	0.0819953	0.0819953	0.0819953	0.0819953	0.0819953	0.0819953	0.0819953	0.0819953	0.0819953	0.0819953	0.0819953	0.0819953	0.0819953	0.0819953	0.0819953	0.0819953	0.0819953	0.0819953	0.0819953	0.0819953	0.0819953	0.0819953	0.0819953	0.0819953	0.0819953
Rhipicephalus_sanguineus_USA_KT382469	0.0818396	0.0864908	0.0818396	0.0818396	0.0818396	0.0818396	0.0818396	0.0818396	0.0864908	0.0864908	0.0864908	0.0864908	0.0864908	0.0864908	0.0910162	0.0864908	0.0864908	0.0864908	0.0864908	0.0864908	0.0864908	0.0864908	0.0911857	0.0864908	0.0864908	0.0864908	0.0864908	0.0864908	0.0864908	0.0864908	0.0864908	0.0864908	0.0864908	0.0864908	0.0864908	0.0864908	0.0864908	0.0864908	0.0864908	0.0864908	0.0864908	0.0864908	0.0864908	0.0864908	0.0864908	0.0864908	0.0864908	0.0864908	0.0864908
Rhipicephalus_sanguineus_USA_KT382477	0.0818396	0.0864908	0.0818396	0.0818396	0.0818396	0.0818396	0.0818396	0.0818396	0.0864908	0.0864908	0.0864908	0.0864908	0.0864908	0.0864908	0.0910162	0.0864908	0.0864908	0.0864908	0.0864908	0.0864908	0.0864908	0.0864908	0.0911857	0.0864908	0.0864908	0.0864908	0.0864908	0.0864908	0.0864908	0.0864908	0.0864908	0.0864908	0.0864908	0.0864908	0.0864908	0.0864908	0.0864908	0.0864908	0.0864908	0.0864908	0.0864908	0.0864908	0.0864908	0.0864908	0.0864908	0.0864908	0.0864908	0.0864908	0.0864908
Rhipicephalus_sanguineus_USA_KT382467	0.0818396	0.0864908	0.0818396	0.0818396	0.0818396	0.0818396	0.0818396	0.0818396	0.0864908	0.0864908	0.0864908	0.0864908	0.0864908	0.0864908	0.0910162	0.0864908	0.0864908	0.0864908	0.0864908	0.0864908	0.0864908	0.0864908	0.0911857	0.0864908	0.0864908	0.0864908	0.0864908	0.0864908	0.0864908	0.0864908	0.0864908	0.0864908	0.0864908	0.0864908	0.0864908	0.0864908	0.0864908	0.0864908	0.0864908	0.0864908	0.0864908	0.0864908	0.0864908	0.0864908	0.0864908	0.0864908	0.0864908	0.0864908	0.0864908
Rhipicephalus_sanguineus_FRA_MH630342	0.0818396	0.0864908	0.0818396	0.0818396	0.0818396	0.0818396	0.0818396	0.0818396	0.0864908	0.0864908	0.0864908	0.0864908	0.0864908	0.0864908	0.0910162	0.0864908	0.0864908	0.0864908	0.0864908	0.0864908	0.0864908	0.0864908	0.0911857	0.0864908	0.0864908	0.0864908	0.0864908	0.0864908	0.0864908	0.0864908	0.0864908	0.0864908	0.0864908	0.0864908	0.0864908	0.0864908	0.0864908	0.0864908	0.0864908	0.0864908	0.0864908	0.0864908	0.0864908	0.0864908	0.0864908	0.0864908	0.0864908	0.0864908	0.0864908
Rhipicephalus_sanguineus_USA_MH018814	0.0818396	0.0864908	0.0818396	0.0818396	0.0818396	0.0818396	0.0818396	0.0818396	0.0864908	0.0864908	0.0864908	0.0864908	0.0864908	0.0864908	0.0910162	0.0864908	0.0864908	0.0864908	0.0864908	0.0864908	0.0864908	0.0864908	0.0911857	0.0864908	0.0864908	0.0864908	0.0864908	0.0864908	0.0864908	0.0864908	0.0864908	0.0864908	0.0864908	0.0864908	0.0864908	0.0864908	0.0864908	0.0864908	0.0864908	0.0864908	0.0864908	0.0864908	0.0864908	0.0864908	0.0864908	0.0864908	0.0864908	0.0864908	0.0864908
Rhipicephalus_sanguineus_USA_MH018815	0.0818396	0.0864908	0.0818396	0.0818396	0.0818396	0.0818396	0.0818396	0.0818396	0.0864908	0.0864908	0.0864908	0.0864908	0.0864908	0.0864908	0.0910162	0.0864908	0.0864908	0.0864908	0.0864908	0.0864908	0.0864908	0.0864908	0.0911857	0.0864908	0.0864908	0.0864908	0.0864908	0.0864908	0.0864908	0.0864908	0.0864908	0.0864908	0.0864908	0.0864908	0.0864908	0.0864908	0.0864908	0.0864908	0.0864908	0.0864908	0.0864908	0.0864908	0.0864908	0.0864908	0.0864908	0.0864908	0.0864908	0.0864908	0.0864908
Rhipicephalus_sanguineus_USA_MH018843	0.0818396	0.0864908	0.0818396	0.0818396	0.0818396	0.0818396	0.0818396	0.0818396	0.0864908	0.0864908	0.0864908	0.0864908	0.0864908	0.0864908	0.0910162	0.0864908	0.0864908	0.0864908	0.0864908	0.0864908	0.0864908	0.0864908	0.0911857	0.0864908	0.0864908	0.0864908	0.0864908	0.0864908	0.0864908	0.0864908	0.0864908	0.0864908	0.0864908	0.0864908	0.0864908	0.0864908	0.0864908	0.0864908	0.0864908	0.0864908	0.0864908	0.0864908	0.0864908	0.0864908	0.0864908	0.0864908	0.0864908	0.0864908	0.0864908
Rhipicephalus_sanguineus_USA_MH018844	0.0818396	0.0864908	0.0818396	0.0818396	0.0818396	0.0818396	0.0818396	0.0818396	0.0864908	0.0864908	0.0864908	0.0864908	0.0864908	0.0864908	0.0910162	0.0864908	0.0864908	0.0864908	0.0864908	0.0864908	0.0864908	0.0864908	0.0911857	0.0864908	0.0864908	0.0864908	0.0864908	0.0864908	0.0864908	0.0864908	0.0864908	0.0864908	0.0864908	0.0864908	0.0864908	0.0864908	0.0864908	0.0864908	0.0864908	0.0864908	0.0864908	0.0864908	0.0864908	0.0864908	0.0864908	0.0864908	0.0864908	0.0864908	0.0864908
Rhipicephalus_sanguineus_USA_MH018846	0.0818396	0.0864908	0.0818396	0.0818396	0.0818396	0.0818396	0.0818396	0.0818396	0.0864908	0.0864908	0.0864908	0.0864908	0.0864908	0.0864908	0.0910162	0.0864908	0.0864908	0.0864908	0.0864908	0.0864908	0.0864908	0.0864908	0.0911857	0.0864908	0.0864908	0.0864908	0.0864908	0.0864908	0.0864908	0.0864908	0.0864908	0.0864908	0.0864908	0.0864908	0.0864908	0.0864908	0.0864908	0.0864908	0.0864908	0.0864908	0.0864908	0.0864908	0.0864908	0.0864908	0.0864908	0.0864908	0.0864908	0.0864908	0.0864908
Rhipicephalus_sanguineus_USA_MH018847	0.0818396	0.0864908	0.0818396	0.0818396	0.0818396	0.0818396	0.0818396	0.0818396	0.0864908	0.0864908	0.0864908	0.0864908	0.0864908	0.0864908	0.0910162	0.0864908	0.0864908	0.0864908	0.0864908	0.0864908	0.0864908	0.0864908	0.0911857	0.0864908	0.0864908	0.0864908	0.0864908	0.0864908	0.0864908	0.0864908	0.0864908	0.0864908	0.0864908	0.0864908	0.0864908	0.0864908	0.0864908	0.0864908	0.0864908	0.0864908	0.0864908	0.0864908	0.0864908	0.0864908	0.0864908	0.0864908	0.0864908	0.0864908	0.0864908
Rhipicephalus_sanguineus_CHL_MW509948	0.0818396	0.0864908	0.0818396	0.0818396	0.0818396	0.0818396	0.0818396	0.0818396	0.0864908	0.0864908	0.0864908	0.0864908	0.0864908	0.0864908	0.0910162	0.0864908	0.0864908	0.0864908	0.0864908	0.0864908	0.0864908	0.0864908	0.0911857	0.0864908	0.0864908	0.0864908	0.0864908	0.0864908	0.0864908	0.0864908	0.0864908	0.0864908	0.0864908	0.0864908	0.0864908	0.0864908	0.0864908	0.0864908	0.0864908	0.0864908	0.0864908	0.0864908	0.0864908	0.0864908	0.0864908	0.0864908	0.0864908	0.0864908	0.0864908
Rhipicephalus_sanguineus_USA_MH018812	0.0818396	0.0864908	0.0818396	0.0818396	0.0818396	0.0818396	0.0818396	0.0818396	0.0864908	0.0864908	0.0864908	0.0864908	0.0864908	0.0864908	0.0910162	0.0864908	0.0864908	0.0864908	0.0864908	0.0864908	0.0864908	0.0864908	0.0911857	0.0864908	0.0864908	0.0864908	0.0864908	0.0864908	0.0864908	0.0864908	0.0864908	0.0864908	0.0864908	0.0864908	0.0864908	0.0864908	0.0864908	0.0864908	0.0864908	0.0864908	0.0864908	0.0864908	0.0864908	0.0864908	0.0864908	0.0864908	0.0864908	0.0864908	0.0864908
Rhipicephalus_sanguineus_USA_MH018848	0.0818396	0.0864908	0.0818396	0.0818396	0.0818396	0.0818396	0.0818396	0.0818396	0.0864908	0.0864908	0.0864908	0.0864908	0.0864908	0.0864908	0.0910162	0.0864908	0.0864908	0.0864908	0.0864908	0.0864908	0.0864908	0.0864908	0.0911857	0.0864908	0.0864908	0.0864908	0.0864908	0.0864908	0.0864908	0.0864908	0.0864908	0.0864908	0.0864908	0.0864908	0.0864908	0.0864908	0.0864908	0.0864908	0.0864908	0.0864908	0.0864908	0.0864908	0.0864908	0.0864908	0.0864908	0.0864908	0.0864908	0.0864908	0.0864908
Rhipicephalus_sanguineus_USA_MH018849	0.0818396	0.0864908	0.0818396	0.0818396	0.0818396	0.0818396	0.0818396	0.0818396	0.0864908	0.0864908	0.0864908	0.0864908	0.0864908	0.0864908	0.0910162	0.0864908	0.0864908	0.0864908	0.0864908	0.0864908	0.0864908	0.0864908	0.0911857	0.0864908	0.0864908	0.0864908	0.0864908	0.0864908	0.0864908	0.0864908	0.0864908	0.0864908	0.0864908	0.0864908	0.0864908	0.0864908	0.0864908	0.0864908	0.0864908	0.0864908	0.0864908	0.0864908	0.0864908	0.0864908	0.0864908	0.0864908	0.0864908	0.0864908	0.0864908
Rhipicephalus_sanguineus_USA_MH018850	0.0818396	0.0864908	0.0818396	0.0818396	0.0818396	0.0818396	0.0818396	0.0818396	0.0864908	0.0864908	0.0864908	0.0864908	0.0864908	0.0864908	0.0910162	0.0864908	0.0864908	0.0864908	0.0864908	0.0864908	0.0864908	0.0864908	0.0911857	0.0864908	0.0864908	0.0864908	0.0864908	0.0864908	0.0864908	0.0864908	0.0864908	0.0864908	0.0864908	0.0864908	0.0864908	0.0864908	0.0864908	0.0864908	0.0864908	0.0864908	0.0864908	0.0864908	0.0864908	0.0864908	0.0864908	0.0864908	0.0864908	0.0864908	0.0864908
Rhipicephalus_sanguineus_USA_MH018851	0.0818396	0.0864908	0.0818396	0.0818396	0.0818396	0.0818396	0.0818396	0.0818396	0.0864908	0.0864908	0.0864908	0.0864908	0.0864908	0.0864908	0.0910162	0.0864908	0.0864908	0.0864908	0.0864908	0.0864908	0.0864908	0.0864908	0.0911857	0.0864908	0.0864908	0.0864908	0.0864908	0.0864908	0.0864908	0.0864908	0.0864908	0.0864908	0.0864908	0.0864908	0.0864908	0.0864908	0.0864908	0.0864908	0.0864908	0.0864908	0.0864908	0.0864908	0.0864908	0.0864908	0.0864908	0.0864908	0.0864908	0.0864908	0.0864908
Rhipicephalus_sanguineus_USA_MH018852	0.0818396	0.0864908	0.0818396	0.0818396	0.0818396	0.0818396	0.0818396	0.0818396	0.0864908	0.0864908	0.0864908	0.0864908	0.0864908	0.0864908	0.0910162	0.0864908	0.0864908	0.0864908	0.0864908	0.0864908	0.0864908	0.0864908	0.0911857	0.0864908	0.0864908	0.0864908	0.0864908	0.0864908	0.0864908	0.0864908	0.0864908	0.0864908	0.0864908	0.0864908	0.0864908	0.0864908	0.0864908	0.0864908	0.0864908	0.0864908	0.0864908	0.0864908	0.0864908	0.0864908	0.0864908	0.0864908	0.0864908	0.0864908	0.0864908
Rhipicephalus_sanguineus_ARG_KU498301	0.0864908	0.0911857	0.0864908	0.0864908	0.0864908	0.0864908	0.0864908	0.0864908	0.0911857	0.0911857	0.0911857	0.0911857	0.0911857	0.0911857	0.0957332	0.0911857	0.0911857	0.0911857	0.0911857	0.0911857	0.0911857	0.0911857	0.0959251	0.0911857	0.0911857	0.0911857	0.0911857	0.0911857	0.0911857	0.0911857	0.0911857	0.0911857	0.0911857	0.0911857	0.0911857	0.0911857	0.0911857	0.0911857	0.0911857	0.0911857	0.0911857	0.0911857	0.0911857	0.0911857	0.0911857	0.0911857	0.0911857	0.0911857	0.0911857
Rhipicephalus_sanguineus_ARG_KR909456	0.0864908	0.0911857	0.0864908	0.0864908	0.0864908	0.0864908	0.0864908	0.0864908	0.0911857	0.0911857	0.0911857	0.0911857	0.0911857	0.0911857	0.0957332	0.0911857	0.0911857	0.0911857	0.0911857	0.0911857	0.0911857	0.0911857	0.0959251	0.0911857	0.0911857	0.0911857	0.0911857	0.0911857	0.0911857	0.0911857	0.0911857	0.0911857	0.0911857	0.0911857	0.0911857	0.0911857	0.0911857	0.0911857	0.0911857	0.0911857	0.0911857	0.0911857	0.0911857	0.0911857	0.0911857	0.0911857	0.0911857	0.0911857	0.0911857
Rhipicephalus_sanguineus_ARG_KR909455	0.0864908	0.0911857	0.0864908	0.0864908	0.0864908	0.0864908	0.0864908	0.0864908	0.0911857	0.0911857	0.0911857	0.0911857	0.0911857	0.0911857	0.0957332	0.0911857	0.0911857	0.0911857	0.0911857	0.0911857	0.0911857	0.0911857	0.0959251	0.0911857	0.0911857	0.0911857	0.0911857	0.0911857	0.0911857	0.0911857	0.0911857	0.0911857	0.0911857	0.0911857	0.0911857	0.0911857	0.0911857	0.0911857	0.0911857	0.0911857	0.0911857	0.0911857	0.0911857	0.0911857	0.0911857	0.0911857	0.0911857	0.0911857	0.0911857
Rhipicephalus_sanguineus_ARG_KR909454	0.0864908	0.0911857	0.0864908	0.0864908	0.0864908	0.0864908	0.0864908	0.0864908	0.0911857	0.0911857	0.0911857	0.0911857	0.0911857	0.0911857	0.0957332	0.0911857	0.0911857	0.0911857	0.0911857	0.0911857	0.0911857	0.0911857	0.0959251	0.0911857	0.0911857	0.0911857	0.0911857	0.0911857	0.0911857	0.0911857	0.0911857	0.0911857	0.0911857	0.0911857	0.0911857	0.0911857	0.0911857	0.0911857	0.0911857	0.0911857	0.0911857	0.0911857	0.0911857	0.0911857	0.0911857	0.0911857	0.0911857	0.0911857	0.0911857
Rhipicephalus_sanguineus_ARG_MW202406	0.0864908	0.0911857	0.0864908	0.0864908	0.0864908	0.0864908	0.0864908	0.0864908	0.0911857	0.0911857	0.0911857	0.0911857	0.0911857	0.0911857	0.0957332	0.0911857	0.0911857	0.0911857	0.0911857	0.0911857	0.0911857	0.0911857	0.0959251	0.0911857	0.0911857	0.0911857	0.0911857	0.0911857	0.0911857	0.0911857	0.0911857	0.0911857	0.0911857	0.0911857	0.0911857	0.0911857	0.0911857	0.0911857	0.0911857	0.0911857	0.0911857	0.0911857	0.0911857	0.0911857	0.0911857	0.0911857	0.0911857	0.0911857	0.0911857
Rhipicephalus_sanguineus_ARG_MW202408	0.0864908	0.0911857	0.0864908	0.0864908	0.0864908	0.0864908	0.0864908	0.0864908	0.0911857	0.0911857	0.0911857	0.0911857	0.0911857	0.0911857	0.0957332	0.0911857	0.0911857	0.0911857	0.0911857	0.0911857	0.0911857	0.0911857	0.0959251	0.0911857	0.0911857	0.0911857	0.0911857	0.0911857	0.0911857	0.0911857	0.0911857	0.0911857	0.0911857	0.0911857	0.0911857	0.0911857	0.0911857	0.0911857	0.0911857	0.0911857	0.0911857	0.0911857	0.0911857	0.0911857	0.0911857	0.0911857	0.0911857	0.0911857	0.0911857
Rhipicephalus_sanguineus_ARG_KT382474	0.0864908	0.0911857	0.0864908	0.0864908	0.0864908	0.0864908	0.0864908	0.0864908	0.0911857	0.0911857	0.0911857	0.0911857	0.0911857	0.0911857	0.0957332	0.0911857	0.0911857	0.0911857	0.0911857	0.0911857	0.0911857	0.0911857	0.0959251	0.0911857	0.0911857	0.0911857	0.0911857	0.0911857	0.0911857	0.0911857	0.0911857	0.0911857	0.0911857	0.0911857	0.0911857	0.0911857	0.0911857	0.0911857	0.0911857	0.0911857	0.0911857	0.0911857	0.0911857	0.0911857	0.0911857	0.0911857	0.0911857	0.0911857	0.0911857
Rhipicephalus_sanguineus_USA_KT382468	0.0864908	0.0911857	0.0864908	0.0864908	0.0864908	0.0864908	0.0864908	0.0864908	0.0911857	0.0911857	0.0911857	0.0911857	0.0911857	0.0911857	0.0957332	0.0911857	0.0911857	0.0911857	0.0911857	0.0911857	0.0911857	0.0911857	0.0959251	0.0911857	0.0911857	0.0911857	0.0911857	0.0911857	0.0911857	0.0911857	0.0911857	0.0911857	0.0911857	0.0911857	0.0911857	0.0911857	0.0911857	0.0911857	0.0911857	0.0911857	0.0911857	0.0911857	0.0911857	0.0911857	0.0911857	0.0911857	0.0911857	0.0911857	0.0911857
Rhipicephalus_sanguineus_CHL_MW509949	0.0864908	0.0911857	0.0864908	0.0864908	0.0864908	0.0864908	0.0864908	0.0864908	0.0911857	0.0911857	0.0911857	0.0911857	0.0911857	0.0911857	0.0957332	0.0911857	0.0911857	0.0911857	0.0911857	0.0911857	0.0911857	0.0911857	0.0959251	0.0911857	0.0911857	0.0911857	0.0911857	0.0911857	0.0911857	0.0911857	0.0911857	0.0911857	0.0911857	0.0911857	0.0911857	0.0911857	0.0911857	0.0911857	0.0911857	0.0911857	0.0911857	0.0911857	0.0911857	0.0911857	0.0911857	0.0911857	0.0911857	0.0911857	0.0911857
Rhipicephalus_sanguineus_CHL_MW509951	0.0772313	0.0818396	0.0772313	0.0772313	0.0772313	0.0772313	0.0772313	0.0772313	0.0818396	0.0818396	0.0818396	0.0818396	0.0818396	0.0818396	0.0863432	0.0818396	0.0818396	0.0818396	0.0818396	0.0818396	0.0818396	0.0818396	0.0864908	0.0818396	0.0818396	0.0818396	0.0818396	0.0818396	0.0818396	0.0818396	0.0818396	0.0818396	0.0818396	0.0818396	0.0818396	0.0818396	0.0818396	0.0818396	0.0818396	0.0818396	0.0818396	0.0818396	0.0818396	0.0818396	0.0818396	0.0818396	0.0818396	0.0818396	0.0818396
Rhipicephalus_sanguineus_CHL_KX632153	0.0772313	0.0818396	0.0772313	0.0772313	0.0772313	0.0772313	0.0772313	0.0772313	0.0818396	0.0818396	0.0818396	0.0818396	0.0818396	0.0818396	0.0863432	0.0818396	0.0818396	0.0818396	0.0818396	0.0818396	0.0818396	0.0818396	0.0864908	0.0818396	0.0818396	0.0818396	0.0818396	0.0818396	0.0818396	0.0818396	0.0818396	0.0818396	0.0818396	0.0818396	0.0818396	0.0818396	0.0818396	0.0818396	0.0818396	0.0818396	0.0818396	0.0818396	0.0818396	0.0818396	0.0818396	0.0818396	0.0818396	0.0818396	0.0818396
Rhipicephalus_sanguineus_ARG_KR909457	0.0864908	0.0911857	0.0864908	0.0864908	0.0864908	0.0864908	0.0864908	0.0864908	0.0911857	0.0911857	0.0911857	0.0911857	0.0911857	0.0911857	0.0957332	0.0911857	0.0911857	0.0911857	0.0911857	0.0911857	0.0911857	0.0911857	0.0959251	0.0911857	0.0911857	0.0911857	0.0911857	0.0911857	0.0911857	0.0911857	0.0911857	0.0911857	0.0911857	0.0911857	0.0911857	0.0911857	0.0911857	0.0911857	0.0911857	0.0911857	0.0911857	0.0911857	0.0911857	0.0911857	0.0911857	0.0911857	0.0911857	0.0911857	0.0911857
Rhipicephalus_sanguineus_CHL_KX632156	0.0864908	0.0911857	0.0864908	0.0864908	0.0864908	0.0864908	0.0864908	0.0864908	0.0911857	0.0911857	0.0911857	0.0911857	0.0911857	0.0911857	0.0957332	0.0911857	0.0911857	0.0911857	0.0911857	0.0911857	0.0911857	0.0911857	0.0959251	0.0911857	0.0911857	0.0911857	0.0911857	0.0911857	0.0911857	0.0911857	0.0911857	0.0911857	0.0911857	0.0911857	0.0911857	0.0911857	0.0911857	0.0911857	0.0911857	0.0911857	0.0911857	0.0911857	0.0911857	0.0911857	0.0911857	0.0911857	0.0911857	0.0911857	0.0911857
Rhipicephalus_sanguineus_BRA_MF477856	0.0911857	0.0959251	0.0911857	0.0911857	0.0911857	0.0911857	0.0911857	0.0911857	0.0959251	0.0959251	0.0959251	0.0959251	0.0959251	0.0959251	0.100495	0.0959251	0.0959251	0.0959251	0.0959251	0.0959251	0.0959251	0.0959251	0.10071	0.0959251	0.0959251	0.0959251	0.0959251	0.0959251	0.0959251	0.0959251	0.0959251	0.0959251	0.0959251	0.0959251	0.0959251	0.0959251	0.0959251	0.0959251	0.0959251	0.0959251	0.0959251	0.0959251	0.0959251	0.0959251	0.0959251	0.0959251	0.0959251	0.0959251	0.0959251
Rhipicephalus_sanguineus_BRA_KX533942	0.0911857	0.0959251	0.0911857	0.0911857	0.0911857	0.0911857	0.0911857	0.0911857	0.0959251	0.0959251	0.0959251	0.0959251	0.0959251	0.0959251	0.100495	0.0959251	0.0959251	0.0959251	0.0959251	0.0959251	0.0959251	0.0959251	0.10071	0.0959251	0.0959251	0.0959251	0.0959251	0.0959251	0.0959251	0.0959251	0.0959251	0.0959251	0.0959251	0.0959251	0.0959251	0.0959251	0.0959251	0.0959251	0.0959251	0.0959251	0.0959251	0.0959251	0.0959251	0.0959251	0.0959251	0.0959251	0.0959251	0.0959251	0.0959251
Rhipicephalus_sanguineus_ARG_KU498302	0.0911857	0.0959251	0.0911857	0.0911857	0.0911857	0.0911857	0.0911857	0.0911857	0.0959251	0.0959251	0.0959251	0.0959251	0.0959251	0.0959251	0.100495	0.0959251	0.0959251	0.0959251	0.0959251	0.0959251	0.0959251	0.0959251	0.10071	0.0959251	0.0959251	0.0959251	0.0959251	0.0959251	0.0959251	0.0959251	0.0959251	0.0959251	0.0959251	0.0959251	0.0959251	0.0959251	0.0959251	0.0959251	0.0959251	0.0959251	0.0959251	0.0959251	0.0959251	0.0959251	0.0959251	0.0959251	0.0959251	0.0959251	0.0959251
Rhipicephalus_sanguineus_ARG_MT152825	0.0911857	0.0959251	0.0911857	0.0911857	0.0911857	0.0911857	0.0911857	0.0911857	0.0959251	0.0959251	0.0959251	0.0959251	0.0959251	0.0959251	0.100495	0.0959251	0.0959251	0.0959251	0.0959251	0.0959251	0.0959251	0.0959251	0.10071	0.0959251	0.0959251	0.0959251	0.0959251	0.0959251	0.0959251	0.0959251	0.0959251	0.0959251	0.0959251	0.0959251	0.0959251	0.0959251	0.0959251	0.0959251	0.0959251	0.0959251	0.0959251	0.0959251	0.0959251	0.0959251	0.0959251	0.0959251	0.0959251	0.0959251	0.0959251
Rhipicephalus_sanguineus_CHL_MW509950	0.0911857	0.0959251	0.0911857	0.0911857	0.0911857	0.0911857	0.0911857	0.0911857	0.0959251	0.0959251	0.0959251	0.0959251	0.0959251	0.0959251	0.100495	0.0959251	0.0959251	0.0959251	0.0959251	0.0959251	0.0959251	0.0959251	0.10071	0.0959251	0.0959251	0.0959251	0.0959251	0.0959251	0.0959251	0.0959251	0.0959251	0.0959251	0.0959251	0.0959251	0.0959251	0.0959251	0.0959251	0.0959251	0.0959251	0.0959251	0.0959251	0.0959251	0.0959251	0.0959251	0.0959251	0.0959251	0.0959251	0.0959251	0.0959251
Rhipicephalus_sanguineus_CHL_KX632155	0.0911857	0.0959251	0.0911857	0.0911857	0.0911857	0.0911857	0.0911857	0.0911857	0.0959251	0.0959251	0.0959251	0.0959251	0.0959251	0.0959251	0.100495	0.0959251	0.0959251	0.0959251	0.0959251	0.0959251	0.0959251	0.0959251	0.10071	0.0959251	0.0959251	0.0959251	0.0959251	0.0959251	0.0959251	0.0959251	0.0959251	0.0959251	0.0959251	0.0959251	0.0959251	0.0959251	0.0959251	0.0959251	0.0959251	0.0959251	0.0959251	0.0959251	0.0959251	0.0959251	0.0959251	0.0959251	0.0959251	0.0959251	0.0959251
Rhipicephalus_sanguineus_URY_GU553084	0.0911857	0.0959251	0.0911857	0.0911857	0.0911857	0.0911857	0.0911857	0.0911857	0.0959251	0.0959251	0.0959251	0.0959251	0.0959251	0.0959251	0.100495	0.0959251	0.0959251	0.0959251	0.0959251	0.0959251	0.0959251	0.0959251	0.10071	0.0959251	0.0959251	0.0959251	0.0959251	0.0959251	0.0959251	0.0959251	0.0959251	0.0959251	0.0959251	0.0959251	0.0959251	0.0959251	0.0959251	0.0959251	0.0959251	0.0959251	0.0959251	0.0959251	0.0959251	0.0959251	0.0959251	0.0959251	0.0959251	0.0959251	0.0959251
Rhipicephalus_sanguineus_MEX_CMT.34	0.00408166	0	0.00408166	0.00408166	0.00408166	0.00408166	0.00408166	0.00408166	0	0	0	0	0	0	0.00407749	0	0	0	0	0	0	0	0.00408166	0	0	0	0	0	0	0	0	0	0	0	0	0	0	0	0	0	0	0	0	0	0	0	0	0	0
Rhipicephalus_sanguineus_MEX_CMT.26	0.00408166	0	0.00408166	0.00408166	0.00408166	0.00408166	0.00408166	0.00408166	0	0	0	0	0	0	0.00407749	0	0	0	0	0	0	0	0.00408166	0	0	0	0	0	0	0	0	0	0	0	0	0	0	0	0	0	0	0	0	0	0	0	0	0	0
Rhipicephalus_sanguineus_MEX_CMT.18	0.00408166	0	0.00408166	0.00408166	0.00408166	0.00408166	0.00408166	0.00408166	0	0	0	0	0	0	0.00407749	0	0	0	0	0	0	0	0.00408166	0	0	0	0	0	0	0	0	0	0	0	0	0	0	0	0	0	0	0	0	0	0	0	0	0	0
Rhipicephalus_sanguineus_MEX_CMT.10	0.00408166	0	0.00408166	0.00408166	0.00408166	0.00408166	0.00408166	0.00408166	0	0	0	0	0	0	0.00407749	0	0	0	0	0	0	0	0.00408166	0	0	0	0	0	0	0	0	0	0	0	0	0	0	0	0	0	0	0	0	0	0	0	0	0	0
Rhipicephalus_sanguineus_MEX_CMT.49	0.00408166	0	0.00408166	0.00408166	0.00408166	0.00408166	0.00408166	0.00408166	0	0	0	0	0	0	0.00407749	0	0	0	0	0	0	0	0.00408166	0	0	0	0	0	0	0	0	0	0	0	0	0	0	0	0	0	0	0	0	0	0	0	0	0	0
Rhipicephalus_sanguineus_MEX_CMT.41	0.00408166	0	0.00408166	0.00408166	0.00408166	0.00408166	0.00408166	0.00408166	0	0	0	0	0	0	0.00407749	0	0	0	0	0	0	0	0.00408166	0	0	0	0	0	0	0	0	0	0	0	0	0	0	0	0	0	0	0	0	0	0	0	0	0	0
Rhipicephalus_sanguineus_MEX_CMT.33	0.00408166	0	0.00408166	0.00408166	0.00408166	0.00408166	0.00408166	0.00408166	0	0	0	0	0	0	0.00407749	0	0	0	0	0	0	0	0.00408166	0	0	0	0	0	0	0	0	0	0	0	0	0	0	0	0	0	0	0	0	0	0	0	0	0	0
Rhipicephalus_sanguineus_MEX_CMT.25	0.00408166	0	0.00408166	0.00408166	0.00408166	0.00408166	0.00408166	0.00408166	0	0	0	0	0	0	0.00407749	0	0	0	0	0	0	0	0.00408166	0	0	0	0	0	0	0	0	0	0	0	0	0	0	0	0	0	0	0	0	0	0	0	0	0	0
Rhipicephalus_sanguineus_MEX_CMT.17	0.00408166	0	0.00408166	0.00408166	0.00408166	0.00408166	0.00408166	0.00408166	0	0	0	0	0	0	0.00407749	0	0	0	0	0	0	0	0.00408166	0	0	0	0	0	0	0	0	0	0	0	0	0	0	0	0	0	0	0	0	0	0	0	0	0	0
Rhipicephalus_sanguineus_MEX_CMT.09	0.00408166	0	0.00408166	0.00408166	0.00408166	0.00408166	0.00408166	0.00408166	0	0	0	0	0	0	0.00407749	0	0	0	0	0	0	0	0.00408166	0	0	0	0	0	0	0	0	0	0	0	0	0	0	0	0	0	0	0	0	0	0	0	0	0	0
Rhipicephalus_sanguineus_MEX_CMT.01	0.00408166	0	0.00408166	0.00408166	0.00408166	0.00408166	0.00408166	0.00408166	0	0	0	0	0	0	0.00407749	0	0	0	0	0	0	0	0.00408166	0	0	0	0	0	0	0	0	0	0	0	0	0	0	0	0	0	0	0	0	0	0	0	0	0	0
Rhipicephalus_sanguineus_MEX_CMT.42	0.00408166	0	0.00408166	0.00408166	0.00408166	0.00408166	0.00408166	0.00408166	0	0	0	0	0	0	0.00407749	0	0	0	0	0	0	0	0.00408166	0	0	0	0	0	0	0	0	0	0	0	0	0	0	0	0	0	0	0	0	0	0	0	0	0	0
Rhipicephalus_sanguineus_MEX_CMT.50	0.00408166	0	0.00408166	0.00408166	0.00408166	0.00408166	0.00408166	0.00408166	0	0	0	0	0	0	0.00407749	0	0	0	0	0	0	0	0.00408166	0	0	0	0	0	0	0	0	0	0	0	0	0	0	0	0	0	0	0	0	0	0	0	0	0	0
Rhipicephalus_sanguineus_MEX_CMT.03	0.00408166	0	0.00408166	0.00408166	0.00408166	0.00408166	0.00408166	0.00408166	0	0	0	0	0	0	0.00407749	0	0	0	0	0	0	0	0.00408166	0	0	0	0	0	0	0	0	0	0	0	0	0	0	0	0	0	0	0	0	0	0	0	0	0	0
Rhipicephalus_sanguineus_MEX_CMT.11	0.00408166	0	0.00408166	0.00408166	0.00408166	0.00408166	0.00408166	0.00408166	0	0	0	0	0	0	0.00407749	0	0	0	0	0	0	0	0.00408166	0	0	0	0	0	0	0	0	0	0	0	0	0	0	0	0	0	0	0	0	0	0	0	0	0	0
Rhipicephalus_sanguineus_MEX_CMT.19	0.00408166	0	0.00408166	0.00408166	0.00408166	0.00408166	0.00408166	0.00408166	0	0	0	0	0	0	0.00407749	0	0	0	0	0	0	0	0.00408166	0	0	0	0	0	0	0	0	0	0	0	0	0	0	0	0	0	0	0	0	0	0	0	0	0	0
Rhipicephalus_sanguineus_MEX_CMT.27	0.00408166	0	0.00408166	0.00408166	0.00408166	0.00408166	0.00408166	0.00408166	0	0	0	0	0	0	0.00407749	0	0	0	0	0	0	0	0.00408166	0	0	0	0	0	0	0	0	0	0	0	0	0	0	0	0	0	0	0	0	0	0	0	0	0	0
Rhipicephalus_sanguineus_MEX_CMT.35	0.00408166	0	0.00408166	0.00408166	0.00408166	0.00408166	0.00408166	0.00408166	0	0	0	0	0	0	0.00407749	0	0	0	0	0	0	0	0.00408166	0	0	0	0	0	0	0	0	0	0	0	0	0	0	0	0	0	0	0	0	0	0	0	0	0	0
Rhipicephalus_sanguineus_MEX_CMT.43	0.00408166	0	0.00408166	0.00408166	0.00408166	0.00408166	0.00408166	0.00408166	0	0	0	0	0	0	0.00407749	0	0	0	0	0	0	0	0.00408166	0	0	0	0	0	0	0	0	0	0	0	0	0	0	0	0	0	0	0	0	0	0	0	0	0	0
Rhipicephalus_sanguineus_MEX_CMT.55	0.00408166	0	0.00408166	0.00408166	0.00408166	0.00408166	0.00408166	0.00408166	0	0	0	0	0	0	0.00407749	0	0	0	0	0	0	0	0.00408166	0	0	0	0	0	0	0	0	0	0	0	0	0	0	0	0	0	0	0	0	0	0	0	0	0	0
Rhipicephalus_sanguineus_MEX_CMT.04	0.00408166	0	0.00408166	0.00408166	0.00408166	0.00408166	0.00408166	0.00408166	0	0	0	0	0	0	0.00407749	0	0	0	0	0	0	0	0.00408166	0	0	0	0	0	0	0	0	0	0	0	0	0	0	0	0	0	0	0	0	0	0	0	0	0	0
Rhipicephalus_sanguineus_MEX_CMT.12	0.00408166	0	0.00408166	0.00408166	0.00408166	0.00408166	0.00408166	0.00408166	0	0	0	0	0	0	0.00407749	0	0	0	0	0	0	0	0.00408166	0	0	0	0	0	0	0	0	0	0	0	0	0	0	0	0	0	0	0	0	0	0	0	0	0	0
Rhipicephalus_sanguineus_MEX_CMT.20	0.00408166	0	0.00408166	0.00408166	0.00408166	0.00408166	0.00408166	0.00408166	0	0	0	0	0	0	0.00407749	0	0	0	0	0	0	0	0.00408166	0	0	0	0	0	0	0	0	0	0	0	0	0	0	0	0	0	0	0	0	0	0	0	0	0	0
Rhipicephalus_sanguineus_MEX_CMT.28	0.00408166	0	0.00408166	0.00408166	0.00408166	0.00408166	0.00408166	0.00408166	0	0	0	0	0	0	0.00407749	0	0	0	0	0	0	0	0.00408166	0	0	0	0	0	0	0	0	0	0	0	0	0	0	0	0	0	0	0	0	0	0	0	0	0	0
Rhipicephalus_sanguineus_MEX_CMT.36	0.00408166	0	0.00408166	0.00408166	0.00408166	0.00408166	0.00408166	0.00408166	0	0	0	0	0	0	0.00407749	0	0	0	0	0	0	0	0.00408166	0	0	0	0	0	0	0	0	0	0	0	0	0	0	0	0	0	0	0	0	0	0	0	0	0	0
Rhipicephalus_sanguineus_MEX_CMT.44	0.00408166	0	0.00408166	0.00408166	0.00408166	0.00408166	0.00408166	0.00408166	0	0	0	0	0	0	0.00407749	0	0	0	0	0	0	0	0.00408166	0	0	0	0	0	0	0	0	0	0	0	0	0	0	0	0	0	0	0	0	0	0	0	0	0	0
Rhipicephalus_sanguineus_MEX_CMT.53	0.00408166	0	0.00408166	0.00408166	0.00408166	0.00408166	0.00408166	0.00408166	0	0	0	0	0	0	0.00407749	0	0	0	0	0	0	0	0.00408166	0	0	0	0	0	0	0	0	0	0	0	0	0	0	0	0	0	0	0	0	0	0	0	0	0	0
Rhipicephalus_sanguineus_MEX_CMT.05	0.00408166	0	0.00408166	0.00408166	0.00408166	0.00408166	0.00408166	0.00408166	0	0	0	0	0	0	0.00407749	0	0	0	0	0	0	0	0.00408166	0	0	0	0	0	0	0	0	0	0	0	0	0	0	0	0	0	0	0	0	0	0	0	0	0	0
Rhipicephalus_sanguineus_MEX_CMT.13	0.00408166	0	0.00408166	0.00408166	0.00408166	0.00408166	0.00408166	0.00408166	0	0	0	0	0	0	0.00407749	0	0	0	0	0	0	0	0.00408166	0	0	0	0	0	0	0	0	0	0	0	0	0	0	0	0	0	0	0	0	0	0	0	0	0	0
Rhipicephalus_sanguineus_MEX_CMT.21	0.00408166	0	0.00408166	0.00408166	0.00408166	0.00408166	0.00408166	0.00408166	0	0	0	0	0	0	0.00407749	0	0	0	0	0	0	0	0.00408166	0	0	0	0	0	0	0	0	0	0	0	0	0	0	0	0	0	0	0	0	0	0	0	0	0	0
Rhipicephalus_sanguineus_MEX_CMT.29	0.00408166	0	0.00408166	0.00408166	0.00408166	0.00408166	0.00408166	0.00408166	0	0	0	0	0	0	0.00407749	0	0	0	0	0	0	0	0.00408166	0	0	0	0	0	0	0	0	0	0	0	0	0	0	0	0	0	0	0	0	0	0	0	0	0	0
Rhipicephalus_sanguineus_MEX_CMT37	0.00408166	0	0.00408166	0.00408166	0.00408166	0.00408166	0.00408166	0.00408166	0	0	0	0	0	0	0.00407749	0	0	0	0	0	0	0	0.00408166	0	0	0	0	0	0	0	0	0	0	0	0	0	0	0	0	0	0	0	0	0	0	0	0	0	0
Rhipicephalus_sanguineus_MEX_CMT.45	0.00408166	0	0.00408166	0.00408166	0.00408166	0.00408166	0.00408166	0.00408166	0	0	0	0	0	0	0.00407749	0	0	0	0	0	0	0	0.00408166	0	0	0	0	0	0	0	0	0	0	0	0	0	0	0	0	0	0	0	0	0	0	0	0	0	0
Rhipicephalus_sanguineus_MEX_CMT.54	0.00408166	0	0.00408166	0.00408166	0.00408166	0.00408166	0.00408166	0.00408166	0	0	0	0	0	0	0.00407749	0	0	0	0	0	0	0	0.00408166	0	0	0	0	0	0	0	0	0	0	0	0	0	0	0	0	0	0	0	0	0	0	0	0	0	0
Rhipicephalus_sanguineus_MEX_CMT.06	0.00408166	0	0.00408166	0.00408166	0.00408166	0.00408166	0.00408166	0.00408166	0	0	0	0	0	0	0.00407749	0	0	0	0	0	0	0	0.00408166	0	0	0	0	0	0	0	0	0	0	0	0	0	0	0	0	0	0	0	0	0	0	0	0	0	0
Rhipicephalus_sanguineus_MEX_CMT.14	0.00408166	0	0.00408166	0.00408166	0.00408166	0.00408166	0.00408166	0.00408166	0	0	0	0	0	0	0.00407749	0	0	0	0	0	0	0	0.00408166	0	0	0	0	0	0	0	0	0	0	0	0	0	0	0	0	0	0	0	0	0	0	0	0	0	0
Rhipicephalus_sanguineus_MEX_CMT.22	0.00408166	0	0.00408166	0.00408166	0.00408166	0.00408166	0.00408166	0.00408166	0	0	0	0	0	0	0.00407749	0	0	0	0	0	0	0	0.00408166	0	0	0	0	0	0	0	0	0	0	0	0	0	0	0	0	0	0	0	0	0	0	0	0	0	0
Rhipicephalus_sanguineus_MEX_CMT.38	0.00408166	0	0.00408166	0.00408166	0.00408166	0.00408166	0.00408166	0.00408166	0	0	0	0	0	0	0.00407749	0	0	0	0	0	0	0	0.00408166	0	0	0	0	0	0	0	0	0	0	0	0	0	0	0	0	0	0	0	0	0	0	0	0	0	0
Rhipicephalus_sanguineus_MEX_CMT.56	0.00408166	0	0.00408166	0.00408166	0.00408166	0.00408166	0.00408166	0.00408166	0	0	0	0	0	0	0.00407749	0	0	0	0	0	0	0	0.00408166	0	0	0	0	0	0	0	0	0	0	0	0	0	0	0	0	0	0	0	0	0	0	0	0	0	0
Rhipicephalus_sanguineus_MEX_CMT.07	0.00408166	0	0.00408166	0.00408166	0.00408166	0.00408166	0.00408166	0.00408166	0	0	0	0	0	0	0.00407749	0	0	0	0	0	0	0	0.00408166	0	0	0	0	0	0	0	0	0	0	0	0	0	0	0	0	0	0	0	0	0	0	0	0	0	0
Rhipicephalus_sanguineus_MEX_CMT.15	0.00408166	0	0.00408166	0.00408166	0.00408166	0.00408166	0.00408166	0.00408166	0	0	0	0	0	0	0.00407749	0	0	0	0	0	0	0	0.00408166	0	0	0	0	0	0	0	0	0	0	0	0	0	0	0	0	0	0	0	0	0	0	0	0	0	0
Rhipicephalus_sanguineus_MEX_CMT.23	0.00408166	0	0.00408166	0.00408166	0.00408166	0.00408166	0.00408166	0.00408166	0	0	0	0	0	0	0.00407749	0	0	0	0	0	0	0	0.00408166	0	0	0	0	0	0	0	0	0	0	0	0	0	0	0	0	0	0	0	0	0	0	0	0	0	0
Rhipicephalus_sanguineus_MEX_CMT.31	0.00408166	0	0.00408166	0.00408166	0.00408166	0.00408166	0.00408166	0.00408166	0	0	0	0	0	0	0.00407749	0	0	0	0	0	0	0	0.00408166	0	0	0	0	0	0	0	0	0	0	0	0	0	0	0	0	0	0	0	0	0	0	0	0	0	0
Rhipicephalus_sanguineus_MEX_CMT.39	0.00408166	0	0.00408166	0.00408166	0.00408166	0.00408166	0.00408166	0.00408166	0	0	0	0	0	0	0.00407749	0	0	0	0	0	0	0	0.00408166	0	0	0	0	0	0	0	0	0	0	0	0	0	0	0	0	0	0	0	0	0	0	0	0	0	0
Rhipicephalus_sanguineus_MEX_CMT.08	0.00408166	0	0.00408166	0.00408166	0.00408166	0.00408166	0.00408166	0.00408166	0	0	0	0	0	0	0.00407749	0	0	0	0	0	0	0	0.00408166	0	0	0	0	0	0	0	0	0	0	0	0	0	0	0	0	0	0	0	0	0	0	0	0	0	0
Rhipicephalus_sanguineus_MEX_CMT.16	0.00408166	0	0.00408166	0.00408166	0.00408166	0.00408166	0.00408166	0.00408166	0	0	0	0	0	0	0.00407749	0	0	0	0	0	0	0	0.00408166	0	0	0	0	0	0	0	0	0	0	0	0	0	0	0	0	0	0	0	0	0	0	0	0	0	0
Rhipicephalus_sanguineus_MEX_CMT.24	0.00408166	0	0.00408166	0.00408166	0.00408166	0.00408166	0.00408166	0.00408166	0	0	0	0	0	0	0.00407749	0	0	0	0	0	0	0	0.00408166	0	0	0	0	0	0	0	0	0	0	0	0	0	0	0	0	0	0	0	0	0	0	0	0	0	0
Rhipicephalus_sanguineus_MEX_CMT.32	0.00408166	0	0.00408166	0.00408166	0.00408166	0.00408166	0.00408166	0.00408166	0	0	0	0	0	0	0.00407749	0	0	0	0	0	0	0	0.00408166	0	0	0	0	0	0	0	0	0	0	0	0	0	0	0	0	0	0	0	0	0	0	0	0	0	0
Rhipicephalus_sanguineus_MEX_CMT.40	0.00408166	0	0.00408166	0.00408166	0.00408166	0.00408166	0.00408166	0.00408166	0	0	0	0	0	0	0.00407749	0	0	0	0	0	0	0	0.00408166	0	0	0	0	0	0	0	0	0	0	0	0	0	0	0	0	0	0	0	0	0	0	0	0	0	0
Rhipicephalus_sanguineus_MEX_CMT.51	0.00408166	0	0.00408166	0.00408166	0.00408166	0.00408166	0.00408166	0.00408166	0	0	0	0	0	0	0.00407749	0	0	0	0	0	0	0	0.00408166	0	0	0	0	0	0	0	0	0	0	0	0	0	0	0	0	0	0	0	0	0	0	0	0	0	0
Rhipicephalus_sanguineus_MEX_CMT.02	0.0773656	0.0819953	0.0773656	0.0773656	0.0773656	0.0773656	0.0773656	0.0773656	0.0819953	0.0819953	0.0819953	0.0819953	0.0819953	0.0819953	0.0864908	0.0819953	0.0819953	0.0819953	0.0819953	0.0819953	0.0819953	0.0819953	0.0866682	0.0819953	0.0819953	0.0819953	0.0819953	0.0819953	0.0819953	0.0819953	0.0819953	0.0819953	0.0819953	0.0819953	0.0819953	0.0819953	0.0819953	0.0819953	0.0819953	0.0819953	0.0819953	0.0819953	0.0819953	0.0819953	0.0819953	0.0819953	0.0819953	0.0819953	0.0819953
Rhipicephalus_sanguineus_MEX_CMT.30	0.0773656	0.0819953	0.0773656	0.0773656	0.0773656	0.0773656	0.0773656	0.0773656	0.0819953	0.0819953	0.0819953	0.0819953	0.0819953	0.0819953	0.0864908	0.0819953	0.0819953	0.0819953	0.0819953	0.0819953	0.0819953	0.0819953	0.0866682	0.0819953	0.0819953	0.0819953	0.0819953	0.0819953	0.0819953	0.0819953	0.0819953	0.0819953	0.0819953	0.0819953	0.0819953	0.0819953	0.0819953	0.0819953	0.0819953	0.0819953	0.0819953	0.0819953	0.0819953	0.0819953	0.0819953	0.0819953	0.0819953	0.0819953	0.0819953
[truncated: 139 more columns]
